# Supplementary material for: Association of general health and lifestyle factors with the salivary microbiota – Lessons learned from the ADDITION-PRO cohort
Source: Front Cell Infect Microbiol. 2022 Nov 16;12:1055117. doi: 10.3389/fcimb.2022.1055117 (PMC9709502; doi:10.3389/fcimb.2022.1055117)
Supplement: Supplementary Figure 1 — Comparison of sequencing batches. Bray-Curtis dissimilarity calculated from Hellinger transformed total sum scaled data was used as beta-diversity measure and visualized with principal coordinate analysis (PCoA). [file DataSheet_1.zip]

Archive with 11 entries (11 files):
- Supplementary_fig_1_ADDPRO_Microbio_seqbatch_PCoAAll.pdf
- Supplementary_fig_2_ADDPRO_Stackbar_secondary.pdf
- Supplementary_fig_3_1_ADDPRO_alpha_main.pdf
- Supplementary_fig_3_2_ADDPRO_alpha_secondary.pdf
- Supplementary_fig_4_ADDPRO_PCoA_secondary.pdf
- Supplementary_fig_5_ADDPRO_Rabu_secondary.pdf
- Supplementary_file_1_AdditionPRO_metabaRpipe_220809.pdf
- Supplementary_file_2_kru.xlsx
- Supplementary_file_3_ds2.xlsx
- Supplementary_file_4_sPLSDA.xlsx
- Supplementary_file_5_PERMANOVA_continuous_variables.docx
