# Supplementary material for: Association of general health and lifestyle factors with the salivary microbiota – Lessons learned from the ADDITION-PRO cohort
Source: Front Cell Infect Microbiol. 2022 Nov 16;12:1055117. doi: 10.3389/fcimb.2022.1055117 (PMC9709502; doi:10.3389/fcimb.2022.1055117)
Supplement: Supplementary Figure 1 — Comparison of sequencing batches. Bray-Curtis dissimilarity calculated from Hellinger transformed total sum scaled data was used as beta-diversity measure and visualized with principal coordinate analysis (PCoA). [file DataSheet_1.zip › Supplementary_file_2_kru.xlsx]

## Sheet: Risk
pval	pval.adj	Feature	Method
0.529445	0.890678	Absconditabacteria_(SR1)_[G.1]	Kruskal-Wallis (kru)
0.0486266	0.282281	Actinomyces	Kruskal-Wallis (kru)
0.912496	0.967527	Peptidiphaga	Kruskal-Wallis (kru)
0.107331	0.433796	Schaalia	Kruskal-Wallis (kru)
0.939442	0.967527	Family.Actinomycetaceae.	Kruskal-Wallis (kru)
0.0233358	0.242003	Rothia	Kruskal-Wallis (kru)
0.279367	0.660942	Alloscardovia	Kruskal-Wallis (kru)
0.587664	0.890678	Bifidobacterium	Kruskal-Wallis (kru)
0.255888	0.660942	Parascardovia	Kruskal-Wallis (kru)
0.623357	0.902472	Scardovia	Kruskal-Wallis (kru)
0.193796	0.6204	Corynebacterium	Kruskal-Wallis (kru)
0.25498	0.660942	Olsenella	Kruskal-Wallis (kru)
0.272114	0.660942	Atopobium	Kruskal-Wallis (kru)
0.565407	0.890678	Slackia	Kruskal-Wallis (kru)
0.0962789	0.424502	Cryptobacterium	Kruskal-Wallis (kru)
0.704577	0.923567	Bacteroidetes_[G.3]	Kruskal-Wallis (kru)
0.939208	0.967527	Bacteroidetes_[G.5]	Kruskal-Wallis (kru)
0.000395668	0.0383798	Family.Bacteroidetes_[F-1].	Kruskal-Wallis (kru)
0.423189	0.861163	Bacteroidaceae_[G.1]	Kruskal-Wallis (kru)
0.212149	0.6204	Bacteroidales_[G.2]	Kruskal-Wallis (kru)
0.11521	0.447015	Porphyromonas	Kruskal-Wallis (kru)
0.526266	0.890678	Tannerella	Kruskal-Wallis (kru)
0.759059	0.956218	Alloprevotella	Kruskal-Wallis (kru)
0.675813	0.920106	Prevotella	Kruskal-Wallis (kru)
0.0822954	0.380126	Bergeyella	Kruskal-Wallis (kru)
0.74779	0.954416	Capnocytophaga	Kruskal-Wallis (kru)
0.169785	0.606295	Gemella	Kruskal-Wallis (kru)
0.00643411	0.148835	Abiotrophia	Kruskal-Wallis (kru)
0.234706	0.650472	Granulicatella	Kruskal-Wallis (kru)
0.826998	0.967527	Lactobacillus	Kruskal-Wallis (kru)
0.0249487	0.242003	Streptococcus	Kruskal-Wallis (kru)
0.0493363	0.282281	Order.Lactobacillales.	Kruskal-Wallis (kru)
0.216977	0.6204	Class.Bacilli.	Kruskal-Wallis (kru)
0.692451	0.920106	Clostridiales_[F.1][G-1]	Kruskal-Wallis (kru)
0.0721814	0.368505	Butyrivibrio	Kruskal-Wallis (kru)
0.426142	0.861163	Catonella	Kruskal-Wallis (kru)
0.786206	0.965342	Johnsonella	Kruskal-Wallis (kru)
0.816411	0.967527	Lachnoanaerobaculum	Kruskal-Wallis (kru)
0.00158968	0.0770994	Lachnospiraceae_[G.2]	Kruskal-Wallis (kru)
0.487463	0.878516	Lachnospiraceae_[G.3]	Kruskal-Wallis (kru)
0.00808647	0.148835	Lachnospiraceae_[G.7]	Kruskal-Wallis (kru)
0.21746	0.6204	Lachnospiraceae_[G.8]	Kruskal-Wallis (kru)
0.561578	0.890678	Oribacterium	Kruskal-Wallis (kru)
0.551723	0.890678	Shuttleworthia	Kruskal-Wallis (kru)
0.688558	0.920106	Stomatobaculum	Kruskal-Wallis (kru)
0.0317781	0.265665	Family.Lachnospiraceae_[XIV].	Kruskal-Wallis (kru)
0.879018	0.967527	Peptococcus	Kruskal-Wallis (kru)
0.843212	0.967527	Parvimonas	Kruskal-Wallis (kru)
0.441291	0.873576	Filifactor	Kruskal-Wallis (kru)
0.584114	0.890678	Mogibacterium	Kruskal-Wallis (kru)
0.0780133	0.378365	Peptostreptococcaceae_[XI][G.1]	Kruskal-Wallis (kru)
0.602219	0.898697	Peptostreptococcaceae_[XI][G.4]	Kruskal-Wallis (kru)
0.181162	0.606295	Peptostreptococcaceae_[XI][G.5]	Kruskal-Wallis (kru)
0.425328	0.861163	Peptostreptococcaceae_[XI][G.6]	Kruskal-Wallis (kru)
0.533062	0.890678	Peptostreptococcaceae_[XI][G.7]	Kruskal-Wallis (kru)
0.618314	0.902472	Peptostreptococcaceae_[XI][G.9]	Kruskal-Wallis (kru)
0.275249	0.660942	Peptostreptococcus	Kruskal-Wallis (kru)
0.76999	0.957552	Ruminococcaceae_[G.1]	Kruskal-Wallis (kru)
0.944826	0.967527	Ruminococcaceae_[G.2]	Kruskal-Wallis (kru)
0.947578	0.967527	Bulleidia	Kruskal-Wallis (kru)
0.929676	0.967527	Eggerthia	Kruskal-Wallis (kru)
0.0492488	0.282281	Solobacterium	Kruskal-Wallis (kru)
0.645287	0.903939	Mycoplasma	Kruskal-Wallis (kru)
0.633428	0.903567	Mitsuokella	Kruskal-Wallis (kru)
0.316023	0.729863	Selenomonas	Kruskal-Wallis (kru)
0.102997	0.433796	Family.Selenomonadaceae.	Kruskal-Wallis (kru)
0.5624	0.890678	Class.Negativicutes.	Kruskal-Wallis (kru)
0.276602	0.660942	Anaeroglobus	Kruskal-Wallis (kru)
0.489071	0.878516	Dialister	Kruskal-Wallis (kru)
0.927621	0.967527	Megasphaera	Kruskal-Wallis (kru)
0.974852	0.985007	Family.Veillonellaceae.	Kruskal-Wallis (kru)
0.88247	0.967527	Veillonella	Kruskal-Wallis (kru)
0.867108	0.967527	Veillonellaceae_[G.1]	Kruskal-Wallis (kru)
0.652327	0.903939	Phylum.Firmicutes.	Kruskal-Wallis (kru)
0.0660171	0.355759	Fusobacterium	Kruskal-Wallis (kru)
0.0122723	0.159021	Leptotrichia	Kruskal-Wallis (kru)
0.0131152	0.159021	Gracilibacteria_(GN02)_[G.1]	Kruskal-Wallis (kru)
0.00920628	0.148835	Lautropia	Kruskal-Wallis (kru)
0.457824	0.878516	Ottowia	Kruskal-Wallis (kru)
0.42283	0.861163	Eikenella	Kruskal-Wallis (kru)
0.889901	0.967527	Kingella	Kruskal-Wallis (kru)
0.0356046	0.265665	Neisseria	Kruskal-Wallis (kru)
0.181263	0.606295	Family.Neisseriaceae.	Kruskal-Wallis (kru)
0.373018	0.841459	Campylobacter	Kruskal-Wallis (kru)
0.46618	0.878516	Cardiobacterium	Kruskal-Wallis (kru)
0.0339938	0.265665	Aggregatibacter	Kruskal-Wallis (kru)
0.992925	0.992925	Haemophilus	Kruskal-Wallis (kru)
0.928517	0.967527	Family.Pasteurellaceae.	Kruskal-Wallis (kru)
0.478779	0.878516	Saccharibacteria_(TM7)_[G.1]	Kruskal-Wallis (kru)
0.720923	0.932394	Saccharibacteria_(TM7)_[G.3]	Kruskal-Wallis (kru)
0.00718878	0.148835	Saccharibacteria_(TM7)_[G.6]	Kruskal-Wallis (kru)
0.210235	0.6204	Family.Saccharibacteria_(TM7)_[F-1].	Kruskal-Wallis (kru)
0.128753	0.480348	Saccharibacteria_(TM7)_[G.5]	Kruskal-Wallis (kru)
0.570981	0.890678	Treponema	Kruskal-Wallis (kru)
0.919934	0.967527	Fretibacterium	Kruskal-Wallis (kru)
0.420722	0.861163	Kingdom.Bacteria.	Kruskal-Wallis (kru)
0.0494719	0.282281	Others	Kruskal-Wallis (kru)

## Sheet: Smoking
pval	pval.adj	Feature	Method
0.00601679	0.0110119	Absconditabacteria_(SR1)_[G.1]	Kruskal-Wallis (kru)
8.92362e-05	0.0002623	Actinomyces	Kruskal-Wallis (kru)
2.67043e-06	1.29516e-05	Peptidiphaga	Kruskal-Wallis (kru)
5.40148e-05	0.000163732	Schaalia	Kruskal-Wallis (kru)
7.91327e-12	1.53517e-10	Family.Actinomycetaceae.	Kruskal-Wallis (kru)
5.68242e-08	4.23996e-07	Rothia	Kruskal-Wallis (kru)
2.14989e-10	3.47566e-09	Alloscardovia	Kruskal-Wallis (kru)
7.68236e-07	4.13994e-06	Bifidobacterium	Kruskal-Wallis (kru)
0.0457868	0.0704971	Parascardovia	Kruskal-Wallis (kru)
0.727245	0.775195	Scardovia	Kruskal-Wallis (kru)
0.917027	0.92658	Corynebacterium	Kruskal-Wallis (kru)
0.43575	0.510131	Olsenella	Kruskal-Wallis (kru)
6.72732e-07	3.88025e-06	Atopobium	Kruskal-Wallis (kru)
0.00044064	0.00101767	Slackia	Kruskal-Wallis (kru)
3.41201e-05	0.000118202	Cryptobacterium	Kruskal-Wallis (kru)
9.24837e-10	1.09684e-08	Bacteroidetes_[G.3]	Kruskal-Wallis (kru)
0.115193	0.161938	Bacteroidetes_[G.5]	Kruskal-Wallis (kru)
0.0362447	0.057635	Family.Bacteroidetes_[F-1].	Kruskal-Wallis (kru)
0.00163436	0.00352295	Bacteroidaceae_[G.1]	Kruskal-Wallis (kru)
0.00023184	0.000562212	Bacteroidales_[G.2]	Kruskal-Wallis (kru)
0.000159625	0.000407463	Porphyromonas	Kruskal-Wallis (kru)
0.64894	0.731944	Tannerella	Kruskal-Wallis (kru)
0.0487494	0.0738858	Alloprevotella	Kruskal-Wallis (kru)
0.178745	0.23751	Prevotella	Kruskal-Wallis (kru)
4.83692e-06	2.03992e-05	Bergeyella	Kruskal-Wallis (kru)
3.9997e-07	2.73007e-06	Capnocytophaga	Kruskal-Wallis (kru)
1.3818e-06	7.05443e-06	Gemella	Kruskal-Wallis (kru)
1.01769e-09	1.09684e-08	Abiotrophia	Kruskal-Wallis (kru)
0.0075769	0.0136104	Granulicatella	Kruskal-Wallis (kru)
6.80045e-07	3.88025e-06	Lactobacillus	Kruskal-Wallis (kru)
9.11e-06	3.53468e-05	Streptococcus	Kruskal-Wallis (kru)
0.91314	0.92658	Order.Lactobacillales.	Kruskal-Wallis (kru)
0.351368	0.426034	Class.Bacilli.	Kruskal-Wallis (kru)
0.000144544	0.00037894	Clostridiales_[F.1][G-1]	Kruskal-Wallis (kru)
0.449509	0.519076	Butyrivibrio	Kruskal-Wallis (kru)
2.08519e-09	2.02264e-08	Catonella	Kruskal-Wallis (kru)
0.139718	0.193609	Johnsonella	Kruskal-Wallis (kru)
0.234286	0.299023	Lachnoanaerobaculum	Kruskal-Wallis (kru)
0.00431922	0.00872843	Lachnospiraceae_[G.2]	Kruskal-Wallis (kru)
0.000587944	0.00132629	Lachnospiraceae_[G.3]	Kruskal-Wallis (kru)
4.33284e-12	1.06328e-10	Lachnospiraceae_[G.7]	Kruskal-Wallis (kru)
0.158035	0.215907	Lachnospiraceae_[G.8]	Kruskal-Wallis (kru)
0.0154202	0.0253518	Oribacterium	Kruskal-Wallis (kru)
0.0137006	0.0229131	Shuttleworthia	Kruskal-Wallis (kru)
0.707756	0.762804	Stomatobaculum	Kruskal-Wallis (kru)
0.87011	0.917399	Family.Lachnospiraceae_[XIV].	Kruskal-Wallis (kru)
0.000198279	0.000493154	Peptococcus	Kruskal-Wallis (kru)
0.227022	0.293615	Parvimonas	Kruskal-Wallis (kru)
0.00529613	0.010073	Filifactor	Kruskal-Wallis (kru)
0.0455894	0.0704971	Mogibacterium	Kruskal-Wallis (kru)
0.000134256	0.00037208	Peptostreptococcaceae_[XI][G.1]	Kruskal-Wallis (kru)
4.89231e-05	0.000158185	Peptostreptococcaceae_[XI][G.4]	Kruskal-Wallis (kru)
0.0033354	0.00688369	Peptostreptococcaceae_[XI][G.5]	Kruskal-Wallis (kru)
3.95447e-05	0.00013227	Peptostreptococcaceae_[XI][G.6]	Kruskal-Wallis (kru)
0.468024	0.534098	Peptostreptococcaceae_[XI][G.7]	Kruskal-Wallis (kru)
3.66595e-06	1.61635e-05	Peptostreptococcaceae_[XI][G.9]	Kruskal-Wallis (kru)
7.1492e-10	9.90675e-09	Peptostreptococcus	Kruskal-Wallis (kru)
0.0025765	0.00543306	Ruminococcaceae_[G.1]	Kruskal-Wallis (kru)
0.169736	0.228672	Ruminococcaceae_[G.2]	Kruskal-Wallis (kru)
1.18593e-05	4.42442e-05	Bulleidia	Kruskal-Wallis (kru)
0.0682962	0.100375	Eggerthia	Kruskal-Wallis (kru)
0.906352	0.92658	Solobacterium	Kruskal-Wallis (kru)
0.000686223	0.00151281	Mycoplasma	Kruskal-Wallis (kru)
0.0668204	0.0997166	Mitsuokella	Kruskal-Wallis (kru)
0.0109461	0.0189602	Selenomonas	Kruskal-Wallis (kru)
0.0129271	0.0219987	Family.Selenomonadaceae.	Kruskal-Wallis (kru)
0.689397	0.759903	Class.Negativicutes.	Kruskal-Wallis (kru)
0.318558	0.39114	Anaeroglobus	Kruskal-Wallis (kru)
0.000409257	0.000968242	Dialister	Kruskal-Wallis (kru)
0.00507617	0.00984777	Megasphaera	Kruskal-Wallis (kru)
5.10812e-05	0.000159835	Family.Veillonellaceae.	Kruskal-Wallis (kru)
0.00487232	0.00964521	Veillonella	Kruskal-Wallis (kru)
0.69832	0.761091	Veillonellaceae_[G.1]	Kruskal-Wallis (kru)
0.275594	0.342726	Phylum.Firmicutes.	Kruskal-Wallis (kru)
7.90072e-06	3.19321e-05	Fusobacterium	Kruskal-Wallis (kru)
2.63969e-05	9.48332e-05	Leptotrichia	Kruskal-Wallis (kru)
0.00593875	0.0110119	Gracilibacteria_(GN02)_[G.1]	Kruskal-Wallis (kru)
1.01727e-16	4.93378e-15	Lautropia	Kruskal-Wallis (kru)
9.92452e-05	0.000283141	Ottowia	Kruskal-Wallis (kru)
0.0896826	0.129839	Eikenella	Kruskal-Wallis (kru)
4.38465e-12	1.06328e-10	Kingella	Kruskal-Wallis (kru)
3.1796e-19	3.08421e-17	Neisseria	Kruskal-Wallis (kru)
4.22175e-07	2.73007e-06	Family.Neisseriaceae.	Kruskal-Wallis (kru)
0.00836143	0.0147465	Campylobacter	Kruskal-Wallis (kru)
8.47889e-09	7.47684e-08	Cardiobacterium	Kruskal-Wallis (kru)
2.78021e-08	2.24733e-07	Aggregatibacter	Kruskal-Wallis (kru)
0.0297946	0.048168	Haemophilus	Kruskal-Wallis (kru)
0.436504	0.510131	Family.Pasteurellaceae.	Kruskal-Wallis (kru)
0.256654	0.323317	Saccharibacteria_(TM7)_[G.1]	Kruskal-Wallis (kru)
0.916172	0.92658	Saccharibacteria_(TM7)_[G.3]	Kruskal-Wallis (kru)
0.210285	0.275644	Saccharibacteria_(TM7)_[G.6]	Kruskal-Wallis (kru)
0.984881	0.984881	Family.Saccharibacteria_(TM7)_[F-1].	Kruskal-Wallis (kru)
0.38714	0.463612	Saccharibacteria_(TM7)_[G.5]	Kruskal-Wallis (kru)
0.000141247	0.00037894	Treponema	Kruskal-Wallis (kru)
3.15379e-06	1.45675e-05	Fretibacterium	Kruskal-Wallis (kru)
0.108597	0.154911	Kingdom.Bacteria.	Kruskal-Wallis (kru)
0.669307	0.746239	Others	Kruskal-Wallis (kru)

## Sheet: Sex
pval	pval.adj	Feature	Method
0.0223581	0.0745893	Absconditabacteria_(SR1)_[G.1]	Kruskal-Wallis (kru)
0.634682	0.769552	Actinomyces	Kruskal-Wallis (kru)
0.012668	0.0654272	Peptidiphaga	Kruskal-Wallis (kru)
0.00562005	0.0454287	Schaalia	Kruskal-Wallis (kru)
0.127679	0.283104	Family.Actinomycetaceae.	Kruskal-Wallis (kru)
0.394864	0.580378	Rothia	Kruskal-Wallis (kru)
0.000388882	0.00897751	Alloscardovia	Kruskal-Wallis (kru)
0.00860973	0.0596531	Bifidobacterium	Kruskal-Wallis (kru)
0.00656907	0.0490154	Parascardovia	Kruskal-Wallis (kru)
0.695118	0.809837	Scardovia	Kruskal-Wallis (kru)
0.781333	0.841519	Corynebacterium	Kruskal-Wallis (kru)
0.128418	0.283104	Olsenella	Kruskal-Wallis (kru)
0.0128156	0.0654272	Atopobium	Kruskal-Wallis (kru)
0.209677	0.391129	Slackia	Kruskal-Wallis (kru)
0.00135042	0.0163739	Cryptobacterium	Kruskal-Wallis (kru)
2.8774e-05	0.00139554	Bacteroidetes_[G.3]	Kruskal-Wallis (kru)
0.0233327	0.0745893	Bacteroidetes_[G.5]	Kruskal-Wallis (kru)
0.490207	0.679286	Family.Bacteroidetes_[F-1].	Kruskal-Wallis (kru)
0.604493	0.75368	Bacteroidaceae_[G.1]	Kruskal-Wallis (kru)
0.115161	0.265968	Bacteroidales_[G.2]	Kruskal-Wallis (kru)
0.405181	0.586605	Porphyromonas	Kruskal-Wallis (kru)
0.962986	0.962986	Tannerella	Kruskal-Wallis (kru)
0.0518428	0.135912	Alloprevotella	Kruskal-Wallis (kru)
0.0216625	0.0745893	Prevotella	Kruskal-Wallis (kru)
0.241846	0.434428	Bergeyella	Kruskal-Wallis (kru)
0.0395511	0.109613	Capnocytophaga	Kruskal-Wallis (kru)
0.000468749	0.00897751	Gemella	Kruskal-Wallis (kru)
0.0210691	0.0745893	Abiotrophia	Kruskal-Wallis (kru)
0.140924	0.292824	Granulicatella	Kruskal-Wallis (kru)
0.00559509	0.0454287	Lactobacillus	Kruskal-Wallis (kru)
0.579834	0.749918	Streptococcus	Kruskal-Wallis (kru)
0.257904	0.446821	Order.Lactobacillales.	Kruskal-Wallis (kru)
0.262565	0.446821	Class.Bacilli.	Kruskal-Wallis (kru)
0.013632	0.066115	Clostridiales_[F.1][G-1]	Kruskal-Wallis (kru)
0.224204	0.410336	Butyrivibrio	Kruskal-Wallis (kru)
0.50846	0.694657	Catonella	Kruskal-Wallis (kru)
0.895697	0.905027	Johnsonella	Kruskal-Wallis (kru)
0.564052	0.749494	Lachnoanaerobaculum	Kruskal-Wallis (kru)
0.80952	0.849688	Lachnospiraceae_[G.2]	Kruskal-Wallis (kru)
0.644978	0.772381	Lachnospiraceae_[G.3]	Kruskal-Wallis (kru)
1.54529e-05	0.00139554	Lachnospiraceae_[G.7]	Kruskal-Wallis (kru)
0.701302	0.809837	Lachnospiraceae_[G.8]	Kruskal-Wallis (kru)
0.051229	0.135912	Oribacterium	Kruskal-Wallis (kru)
0.00055531	0.00897751	Shuttleworthia	Kruskal-Wallis (kru)
0.366506	0.564302	Stomatobaculum	Kruskal-Wallis (kru)
0.890975	0.905027	Family.Lachnospiraceae_[XIV].	Kruskal-Wallis (kru)
0.428003	0.610533	Peptococcus	Kruskal-Wallis (kru)
0.551322	0.742753	Parvimonas	Kruskal-Wallis (kru)
0.00362857	0.0351971	Filifactor	Kruskal-Wallis (kru)
0.0115298	0.0654272	Mogibacterium	Kruskal-Wallis (kru)
0.205656	0.391129	Peptostreptococcaceae_[XI][G.1]	Kruskal-Wallis (kru)
0.598691	0.75368	Peptostreptococcaceae_[XI][G.4]	Kruskal-Wallis (kru)
0.324811	0.516502	Peptostreptococcaceae_[XI][G.5]	Kruskal-Wallis (kru)
0.0828302	0.195964	Peptostreptococcaceae_[XI][G.6]	Kruskal-Wallis (kru)
0.29493	0.484885	Peptostreptococcaceae_[XI][G.7]	Kruskal-Wallis (kru)
0.606052	0.75368	Peptostreptococcaceae_[XI][G.9]	Kruskal-Wallis (kru)
0.267749	0.447787	Peptostreptococcus	Kruskal-Wallis (kru)
0.031086	0.091374	Ruminococcaceae_[G.1]	Kruskal-Wallis (kru)
0.394897	0.580378	Ruminococcaceae_[G.2]	Kruskal-Wallis (kru)
0.00236195	0.0254565	Bulleidia	Kruskal-Wallis (kru)
0.00124132	0.0163739	Eggerthia	Kruskal-Wallis (kru)
0.749825	0.836011	Solobacterium	Kruskal-Wallis (kru)
0.134763	0.29049	Mycoplasma	Kruskal-Wallis (kru)
5.88514e-05	0.00190286	Mitsuokella	Kruskal-Wallis (kru)
0.766703	0.841519	Selenomonas	Kruskal-Wallis (kru)
0.0219563	0.0745893	Family.Selenomonadaceae.	Kruskal-Wallis (kru)
0.73385	0.827714	Class.Negativicutes.	Kruskal-Wallis (kru)
0.577601	0.749918	Anaeroglobus	Kruskal-Wallis (kru)
0.0585961	0.149574	Dialister	Kruskal-Wallis (kru)
0.0204732	0.0745893	Megasphaera	Kruskal-Wallis (kru)
0.0739068	0.179224	Family.Veillonellaceae.	Kruskal-Wallis (kru)
0.789466	0.841519	Veillonella	Kruskal-Wallis (kru)
0.0225505	0.0745893	Veillonellaceae_[G.1]	Kruskal-Wallis (kru)
0.0711624	0.176994	Phylum.Firmicutes.	Kruskal-Wallis (kru)
0.173907	0.337379	Fusobacterium	Kruskal-Wallis (kru)
0.626315	0.76902	Leptotrichia	Kruskal-Wallis (kru)
0.782233	0.841519	Gracilibacteria_(GN02)_[G.1]	Kruskal-Wallis (kru)
0.478211	0.672268	Lautropia	Kruskal-Wallis (kru)
0.0270128	0.0818824	Ottowia	Kruskal-Wallis (kru)
0.262297	0.446821	Eikenella	Kruskal-Wallis (kru)
0.887256	0.905027	Kingella	Kruskal-Wallis (kru)
0.162582	0.328552	Neisseria	Kruskal-Wallis (kru)
0.679701	0.804036	Family.Neisseriaceae.	Kruskal-Wallis (kru)
0.340923	0.53338	Campylobacter	Kruskal-Wallis (kru)
0.167767	0.332111	Cardiobacterium	Kruskal-Wallis (kru)
0.393668	0.580378	Aggregatibacter	Kruskal-Wallis (kru)
0.0144303	0.0666542	Haemophilus	Kruskal-Wallis (kru)
0.0389992	0.109613	Family.Pasteurellaceae.	Kruskal-Wallis (kru)
0.814649	0.849688	Saccharibacteria_(TM7)_[G.1]	Kruskal-Wallis (kru)
0.0238378	0.0745893	Saccharibacteria_(TM7)_[G.3]	Kruskal-Wallis (kru)
0.713719	0.814479	Saccharibacteria_(TM7)_[G.6]	Kruskal-Wallis (kru)
0.320033	0.516502	Family.Saccharibacteria_(TM7)_[F-1].	Kruskal-Wallis (kru)
0.0190888	0.0745893	Saccharibacteria_(TM7)_[G.5]	Kruskal-Wallis (kru)
0.010018	0.064783	Treponema	Kruskal-Wallis (kru)
0.141884	0.292824	Fretibacterium	Kruskal-Wallis (kru)
0.0194537	0.0745893	Kingdom.Bacteria.	Kruskal-Wallis (kru)
0.0122636	0.0654272	Others	Kruskal-Wallis (kru)

## Sheet: Alcprweek
pval	pval.adj	Feature	Method
0.292969	0.536189	Absconditabacteria_(SR1)_[G.1]	Kruskal-Wallis (kru)
0.0213774	0.138241	Actinomyces	Kruskal-Wallis (kru)
0.78186	0.85214	Peptidiphaga	Kruskal-Wallis (kru)
0.217362	0.430287	Schaalia	Kruskal-Wallis (kru)
0.372602	0.548706	Family.Actinomycetaceae.	Kruskal-Wallis (kru)
0.00111596	0.0360827	Rothia	Kruskal-Wallis (kru)
0.88135	0.909478	Alloscardovia	Kruskal-Wallis (kru)
0.351177	0.548706	Bifidobacterium	Kruskal-Wallis (kru)
0.348325	0.548706	Parascardovia	Kruskal-Wallis (kru)
0.634791	0.749279	Scardovia	Kruskal-Wallis (kru)
0.406081	0.569495	Corynebacterium	Kruskal-Wallis (kru)
0.203014	0.42136	Olsenella	Kruskal-Wallis (kru)
0.0675784	0.226038	Atopobium	Kruskal-Wallis (kru)
0.0726158	0.232408	Slackia	Kruskal-Wallis (kru)
0.469468	0.583826	Cryptobacterium	Kruskal-Wallis (kru)
0.0345827	0.159739	Bacteroidetes_[G.3]	Kruskal-Wallis (kru)
0.732218	0.807104	Bacteroidetes_[G.5]	Kruskal-Wallis (kru)
0.00765198	0.0674765	Family.Bacteroidetes_[F-1].	Kruskal-Wallis (kru)
0.142557	0.329239	Bacteroidaceae_[G.1]	Kruskal-Wallis (kru)
0.0341184	0.159739	Bacteroidales_[G.2]	Kruskal-Wallis (kru)
0.111797	0.271107	Porphyromonas	Kruskal-Wallis (kru)
0.650324	0.749279	Tannerella	Kruskal-Wallis (kru)
0.00633295	0.0674765	Alloprevotella	Kruskal-Wallis (kru)
0.017031	0.118	Prevotella	Kruskal-Wallis (kru)
0.422718	0.569495	Bergeyella	Kruskal-Wallis (kru)
0.19424	0.418695	Capnocytophaga	Kruskal-Wallis (kru)
0.371469	0.548706	Gemella	Kruskal-Wallis (kru)
0.204164	0.42136	Abiotrophia	Kruskal-Wallis (kru)
0.422033	0.569495	Granulicatella	Kruskal-Wallis (kru)
0.0320897	0.159739	Lactobacillus	Kruskal-Wallis (kru)
0.000685696	0.0360827	Streptococcus	Kruskal-Wallis (kru)
0.271013	0.505543	Order.Lactobacillales.	Kruskal-Wallis (kru)
0.555482	0.673522	Class.Bacilli.	Kruskal-Wallis (kru)
0.20949	0.423345	Clostridiales_[F.1][G-1]	Kruskal-Wallis (kru)
0.331798	0.545498	Butyrivibrio	Kruskal-Wallis (kru)
0.00160487	0.038918	Catonella	Kruskal-Wallis (kru)
0.813925	0.860215	Johnsonella	Kruskal-Wallis (kru)
0.0950896	0.256214	Lachnoanaerobaculum	Kruskal-Wallis (kru)
0.318433	0.545498	Lachnospiraceae_[G.2]	Kruskal-Wallis (kru)
0.178263	0.392988	Lachnospiraceae_[G.3]	Kruskal-Wallis (kru)
0.413141	0.569495	Lachnospiraceae_[G.7]	Kruskal-Wallis (kru)
0.374634	0.548706	Lachnospiraceae_[G.8]	Kruskal-Wallis (kru)
0.114899	0.271835	Oribacterium	Kruskal-Wallis (kru)
0.038243	0.161286	Shuttleworthia	Kruskal-Wallis (kru)
0.110377	0.271107	Stomatobaculum	Kruskal-Wallis (kru)
0.379003	0.548706	Family.Lachnospiraceae_[XIV].	Kruskal-Wallis (kru)
0.331753	0.545498	Peptococcus	Kruskal-Wallis (kru)
0.0263027	0.15946	Parvimonas	Kruskal-Wallis (kru)
0.0115581	0.0862412	Filifactor	Kruskal-Wallis (kru)
0.484732	0.595178	Mogibacterium	Kruskal-Wallis (kru)
0.00329105	0.0532053	Peptostreptococcaceae_[XI][G.1]	Kruskal-Wallis (kru)
0.37467	0.548706	Peptostreptococcaceae_[XI][G.4]	Kruskal-Wallis (kru)
0.433074	0.575184	Peptostreptococcaceae_[XI][G.5]	Kruskal-Wallis (kru)
0.0450556	0.1821	Peptostreptococcaceae_[XI][G.6]	Kruskal-Wallis (kru)
0.0377699	0.161286	Peptostreptococcaceae_[XI][G.7]	Kruskal-Wallis (kru)
0.0840948	0.247188	Peptostreptococcaceae_[XI][G.9]	Kruskal-Wallis (kru)
0.00543491	0.0658983	Peptostreptococcus	Kruskal-Wallis (kru)
0.0333313	0.159739	Ruminococcaceae_[G.1]	Kruskal-Wallis (kru)
0.00099462	0.0360827	Ruminococcaceae_[G.2]	Kruskal-Wallis (kru)
0.250925	0.486794	Bulleidia	Kruskal-Wallis (kru)
0.310576	0.545498	Eggerthia	Kruskal-Wallis (kru)
0.0765515	0.232408	Solobacterium	Kruskal-Wallis (kru)
0.814582	0.860215	Mycoplasma	Kruskal-Wallis (kru)
0.0105687	0.0854301	Mitsuokella	Kruskal-Wallis (kru)
0.444519	0.575184	Selenomonas	Kruskal-Wallis (kru)
0.0041989	0.0581848	Family.Selenomonadaceae.	Kruskal-Wallis (kru)
0.709768	0.800038	Class.Negativicutes.	Kruskal-Wallis (kru)
0.104475	0.266686	Anaeroglobus	Kruskal-Wallis (kru)
0.0473153	0.183583	Dialister	Kruskal-Wallis (kru)
0.00226089	0.0438612	Megasphaera	Kruskal-Wallis (kru)
0.0994879	0.26082	Family.Veillonellaceae.	Kruskal-Wallis (kru)
0.0660487	0.226038	Veillonella	Kruskal-Wallis (kru)
0.468961	0.583826	Veillonellaceae_[G.1]	Kruskal-Wallis (kru)
0.305163	0.545498	Phylum.Firmicutes.	Kruskal-Wallis (kru)
0.0599753	0.215467	Fusobacterium	Kruskal-Wallis (kru)
0.964608	0.964608	Leptotrichia	Kruskal-Wallis (kru)
0.0579846	0.215467	Gracilibacteria_(GN02)_[G.1]	Kruskal-Wallis (kru)
0.00751026	0.0674765	Lautropia	Kruskal-Wallis (kru)
0.645053	0.749279	Ottowia	Kruskal-Wallis (kru)
0.656585	0.749279	Eikenella	Kruskal-Wallis (kru)
0.261216	0.496823	Kingella	Kruskal-Wallis (kru)
0.0907999	0.256214	Neisseria	Kruskal-Wallis (kru)
0.961616	0.964608	Family.Neisseriaceae.	Kruskal-Wallis (kru)
0.321429	0.545498	Campylobacter	Kruskal-Wallis (kru)
0.71756	0.800038	Cardiobacterium	Kruskal-Wallis (kru)
0.165932	0.374311	Aggregatibacter	Kruskal-Wallis (kru)
0.0766706	0.232408	Haemophilus	Kruskal-Wallis (kru)
0.85635	0.893182	Family.Pasteurellaceae.	Kruskal-Wallis (kru)
0.957245	0.964608	Saccharibacteria_(TM7)_[G.1]	Kruskal-Wallis (kru)
0.627356	0.749279	Saccharibacteria_(TM7)_[G.3]	Kruskal-Wallis (kru)
0.028005	0.159739	Saccharibacteria_(TM7)_[G.6]	Kruskal-Wallis (kru)
0.450659	0.575184	Family.Saccharibacteria_(TM7)_[F-1].	Kruskal-Wallis (kru)
0.445095	0.575184	Saccharibacteria_(TM7)_[G.5]	Kruskal-Wallis (kru)
0.400075	0.569495	Treponema	Kruskal-Wallis (kru)
0.0942461	0.256214	Fretibacterium	Kruskal-Wallis (kru)
0.341875	0.548706	Kingdom.Bacteria.	Kruskal-Wallis (kru)
0.815874	0.860215	Others	Kruskal-Wallis (kru)

## Sheet: hba1c
pval	pval.adj	Feature	Method
0.0219886	0.113273	Absconditabacteria_(SR1)_[G.1]	Kruskal-Wallis (kru)
0.0117737	0.110394	Actinomyces	Kruskal-Wallis (kru)
0.4612	0.612827	Peptidiphaga	Kruskal-Wallis (kru)
0.518051	0.674175	Schaalia	Kruskal-Wallis (kru)
0.456242	0.612827	Family.Actinomycetaceae.	Kruskal-Wallis (kru)
0.00177792	0.0440728	Rothia	Kruskal-Wallis (kru)
0.296607	0.496049	Alloscardovia	Kruskal-Wallis (kru)
0.0485654	0.168244	Bifidobacterium	Kruskal-Wallis (kru)
0.0778374	0.222066	Parascardovia	Kruskal-Wallis (kru)
0.0924743	0.239308	Scardovia	Kruskal-Wallis (kru)
0.00943857	0.110394	Corynebacterium	Kruskal-Wallis (kru)
0.0159331	0.110394	Olsenella	Kruskal-Wallis (kru)
0.397584	0.573005	Atopobium	Kruskal-Wallis (kru)
0.00710344	0.0984334	Slackia	Kruskal-Wallis (kru)
0.0190731	0.113273	Cryptobacterium	Kruskal-Wallis (kru)
0.0123788	0.110394	Bacteroidetes_[G.3]	Kruskal-Wallis (kru)
0.309372	0.502194	Bacteroidetes_[G.5]	Kruskal-Wallis (kru)
0.371301	0.562753	Family.Bacteroidetes_[F-1].	Kruskal-Wallis (kru)
0.285075	0.49379	Bacteroidaceae_[G.1]	Kruskal-Wallis (kru)
0.17837	0.353099	Bacteroidales_[G.2]	Kruskal-Wallis (kru)
0.365596	0.562753	Porphyromonas	Kruskal-Wallis (kru)
0.0135757	0.110394	Tannerella	Kruskal-Wallis (kru)
0.00562195	0.0984334	Alloprevotella	Kruskal-Wallis (kru)
0.158448	0.333879	Prevotella	Kruskal-Wallis (kru)
0.00609109	0.0984334	Bergeyella	Kruskal-Wallis (kru)
0.58306	0.698233	Capnocytophaga	Kruskal-Wallis (kru)
0.310636	0.502194	Gemella	Kruskal-Wallis (kru)
0.151013	0.332914	Abiotrophia	Kruskal-Wallis (kru)
0.806159	0.84686	Granulicatella	Kruskal-Wallis (kru)
0.0287868	0.121405	Lactobacillus	Kruskal-Wallis (kru)
0.0381149	0.142198	Streptococcus	Kruskal-Wallis (kru)
0.34019	0.540958	Order.Lactobacillales.	Kruskal-Wallis (kru)
0.572485	0.694138	Class.Bacilli.	Kruskal-Wallis (kru)
0.213693	0.39862	Clostridiales_[F.1][G-1]	Kruskal-Wallis (kru)
0.811937	0.84686	Butyrivibrio	Kruskal-Wallis (kru)
0.663762	0.75527	Catonella	Kruskal-Wallis (kru)
0.0370638	0.142198	Johnsonella	Kruskal-Wallis (kru)
0.808916	0.84686	Lachnoanaerobaculum	Kruskal-Wallis (kru)
0.0256908	0.113273	Lachnospiraceae_[G.2]	Kruskal-Wallis (kru)
0.204409	0.388777	Lachnospiraceae_[G.3]	Kruskal-Wallis (kru)
0.113118	0.26762	Lachnospiraceae_[G.7]	Kruskal-Wallis (kru)
0.0548786	0.171717	Lachnospiraceae_[G.8]	Kruskal-Wallis (kru)
0.657775	0.75527	Oribacterium	Kruskal-Wallis (kru)
0.00181743	0.0440728	Shuttleworthia	Kruskal-Wallis (kru)
0.526574	0.674175	Stomatobaculum	Kruskal-Wallis (kru)
0.0399684	0.14359	Family.Lachnospiraceae_[XIV].	Kruskal-Wallis (kru)
0.293247	0.496049	Peptococcus	Kruskal-Wallis (kru)
0.0513184	0.171651	Parvimonas	Kruskal-Wallis (kru)
0.800918	0.84686	Filifactor	Kruskal-Wallis (kru)
0.677408	0.75527	Mogibacterium	Kruskal-Wallis (kru)
0.177211	0.353099	Peptostreptococcaceae_[XI][G.1]	Kruskal-Wallis (kru)
0.790808	0.84686	Peptostreptococcaceae_[XI][G.4]	Kruskal-Wallis (kru)
0.840746	0.866622	Peptostreptococcaceae_[XI][G.5]	Kruskal-Wallis (kru)
0.401695	0.573005	Peptostreptococcaceae_[XI][G.6]	Kruskal-Wallis (kru)
0.848754	0.866622	Peptostreptococcaceae_[XI][G.7]	Kruskal-Wallis (kru)
0.0726523	0.213554	Peptostreptococcaceae_[XI][G.9]	Kruskal-Wallis (kru)
0.0834356	0.231236	Peptostreptococcus	Kruskal-Wallis (kru)
0.107605	0.260943	Ruminococcaceae_[G.1]	Kruskal-Wallis (kru)
0.598657	0.708168	Ruminococcaceae_[G.2]	Kruskal-Wallis (kru)
0.193865	0.376098	Bulleidia	Kruskal-Wallis (kru)
0.2454	0.449129	Eggerthia	Kruskal-Wallis (kru)
0.458352	0.612827	Solobacterium	Kruskal-Wallis (kru)
0.0353739	0.142198	Mycoplasma	Kruskal-Wallis (kru)
0.0230907	0.113273	Mitsuokella	Kruskal-Wallis (kru)
0.0149333	0.110394	Selenomonas	Kruskal-Wallis (kru)
0.154984	0.333879	Family.Selenomonadaceae.	Kruskal-Wallis (kru)
0.378805	0.565294	Class.Negativicutes.	Kruskal-Wallis (kru)
0.0893638	0.239308	Anaeroglobus	Kruskal-Wallis (kru)
0.0206451	0.113273	Dialister	Kruskal-Wallis (kru)
0.563473	0.691859	Megasphaera	Kruskal-Wallis (kru)
0.0241509	0.113273	Family.Veillonellaceae.	Kruskal-Wallis (kru)
0.362103	0.562753	Veillonella	Kruskal-Wallis (kru)
3.63162e-05	0.00352267	Veillonellaceae_[G.1]	Kruskal-Wallis (kru)
0.388174	0.570498	Phylum.Firmicutes.	Kruskal-Wallis (kru)
0.446917	0.612827	Fusobacterium	Kruskal-Wallis (kru)
0.558059	0.691859	Leptotrichia	Kruskal-Wallis (kru)
0.528219	0.674175	Gracilibacteria_(GN02)_[G.1]	Kruskal-Wallis (kru)
0.638206	0.745855	Lautropia	Kruskal-Wallis (kru)
0.799297	0.84686	Ottowia	Kruskal-Wallis (kru)
0.93576	0.93576	Eikenella	Kruskal-Wallis (kru)
0.105567	0.260943	Kingella	Kruskal-Wallis (kru)
0.0541725	0.171717	Neisseria	Kruskal-Wallis (kru)
0.0937496	0.239308	Family.Neisseriaceae.	Kruskal-Wallis (kru)
0.538747	0.678681	Campylobacter	Kruskal-Wallis (kru)
0.258722	0.464741	Cardiobacterium	Kruskal-Wallis (kru)
0.117565	0.27152	Aggregatibacter	Kruskal-Wallis (kru)
0.161776	0.333879	Haemophilus	Kruskal-Wallis (kru)
0.422978	0.594621	Family.Pasteurellaceae.	Kruskal-Wallis (kru)
0.929664	0.93576	Saccharibacteria_(TM7)_[G.1]	Kruskal-Wallis (kru)
0.670835	0.75527	Saccharibacteria_(TM7)_[G.3]	Kruskal-Wallis (kru)
0.147604	0.332914	Saccharibacteria_(TM7)_[G.6]	Kruskal-Wallis (kru)
0.265266	0.467833	Family.Saccharibacteria_(TM7)_[F-1].	Kruskal-Wallis (kru)
0.0666557	0.20205	Saccharibacteria_(TM7)_[G.5]	Kruskal-Wallis (kru)
0.000893076	0.0433142	Treponema	Kruskal-Wallis (kru)
0.01907	0.113273	Fretibacterium	Kruskal-Wallis (kru)
0.0137091	0.110394	Kingdom.Bacteria.	Kruskal-Wallis (kru)
0.0250515	0.113273	Others	Kruskal-Wallis (kru)

## Sheet: Activity
pval	pval.adj	Feature	Method
0.485141	0.695792	Absconditabacteria_(SR1)_[G.1]	Kruskal-Wallis (kru)
0.919616	0.948965	Actinomyces	Kruskal-Wallis (kru)
0.501509	0.70502	Peptidiphaga	Kruskal-Wallis (kru)
0.26399	0.581055	Schaalia	Kruskal-Wallis (kru)
0.487772	0.695792	Family.Actinomycetaceae.	Kruskal-Wallis (kru)
0.580934	0.738012	Rothia	Kruskal-Wallis (kru)
0.444904	0.674307	Alloscardovia	Kruskal-Wallis (kru)
0.702588	0.811322	Bifidobacterium	Kruskal-Wallis (kru)
0.111292	0.482672	Parascardovia	Kruskal-Wallis (kru)
0.18414	0.503053	Scardovia	Kruskal-Wallis (kru)
0.78797	0.849256	Corynebacterium	Kruskal-Wallis (kru)
0.23511	0.564812	Olsenella	Kruskal-Wallis (kru)
0.93762	0.9533	Atopobium	Kruskal-Wallis (kru)
0.129376	0.482672	Slackia	Kruskal-Wallis (kru)
0.541271	0.728292	Cryptobacterium	Kruskal-Wallis (kru)
0.360215	0.674307	Bacteroidetes_[G.3]	Kruskal-Wallis (kru)
0.400569	0.674307	Bacteroidetes_[G.5]	Kruskal-Wallis (kru)
0.366041	0.674307	Family.Bacteroidetes_[F-1].	Kruskal-Wallis (kru)
0.00649039	0.13694	Bacteroidaceae_[G.1]	Kruskal-Wallis (kru)
0.0729163	0.471525	Bacteroidales_[G.2]	Kruskal-Wallis (kru)
0.661519	0.775107	Porphyromonas	Kruskal-Wallis (kru)
0.202715	0.531442	Tannerella	Kruskal-Wallis (kru)
0.11016	0.482672	Alloprevotella	Kruskal-Wallis (kru)
0.46288	0.690759	Prevotella	Kruskal-Wallis (kru)
0.759842	0.845466	Bergeyella	Kruskal-Wallis (kru)
0.76702	0.845466	Capnocytophaga	Kruskal-Wallis (kru)
0.898145	0.936775	Gemella	Kruskal-Wallis (kru)
0.125484	0.482672	Abiotrophia	Kruskal-Wallis (kru)
0.598852	0.738012	Granulicatella	Kruskal-Wallis (kru)
0.73634	0.830523	Lactobacillus	Kruskal-Wallis (kru)
0.307675	0.609071	Streptococcus	Kruskal-Wallis (kru)
0.646856	0.77463	Order.Lactobacillales.	Kruskal-Wallis (kru)
0.421868	0.674307	Class.Bacilli.	Kruskal-Wallis (kru)
0.536852	0.728292	Clostridiales_[F.1][G-1]	Kruskal-Wallis (kru)
0.272289	0.581055	Butyrivibrio	Kruskal-Wallis (kru)
0.178317	0.503053	Catonella	Kruskal-Wallis (kru)
0.178661	0.503053	Johnsonella	Kruskal-Wallis (kru)
0.0513096	0.471525	Lachnoanaerobaculum	Kruskal-Wallis (kru)
0.0711418	0.471525	Lachnospiraceae_[G.2]	Kruskal-Wallis (kru)
0.556997	0.730118	Lachnospiraceae_[G.3]	Kruskal-Wallis (kru)
0.437768	0.674307	Lachnospiraceae_[G.7]	Kruskal-Wallis (kru)
0.164737	0.503053	Lachnospiraceae_[G.8]	Kruskal-Wallis (kru)
0.0437646	0.471525	Oribacterium	Kruskal-Wallis (kru)
0.155708	0.503053	Shuttleworthia	Kruskal-Wallis (kru)
0.538932	0.728292	Stomatobaculum	Kruskal-Wallis (kru)
0.296892	0.599969	Family.Lachnospiraceae_[XIV].	Kruskal-Wallis (kru)
0.943472	0.9533	Peptococcus	Kruskal-Wallis (kru)
0.0983391	0.482672	Parvimonas	Kruskal-Wallis (kru)
0.611353	0.741265	Filifactor	Kruskal-Wallis (kru)
0.820529	0.87463	Mogibacterium	Kruskal-Wallis (kru)
0.435963	0.674307	Peptostreptococcaceae_[XI][G.1]	Kruskal-Wallis (kru)
0.275552	0.581055	Peptostreptococcaceae_[XI][G.4]	Kruskal-Wallis (kru)
0.142557	0.503053	Peptostreptococcaceae_[XI][G.5]	Kruskal-Wallis (kru)
0.163297	0.503053	Peptostreptococcaceae_[XI][G.6]	Kruskal-Wallis (kru)
0.210306	0.536833	Peptostreptococcaceae_[XI][G.7]	Kruskal-Wallis (kru)
0.0898561	0.482672	Peptostreptococcaceae_[XI][G.9]	Kruskal-Wallis (kru)
0.395107	0.674307	Peptostreptococcus	Kruskal-Wallis (kru)
0.151977	0.503053	Ruminococcaceae_[G.1]	Kruskal-Wallis (kru)
0.119831	0.482672	Ruminococcaceae_[G.2]	Kruskal-Wallis (kru)
0.372611	0.674307	Bulleidia	Kruskal-Wallis (kru)
0.0825941	0.482672	Eggerthia	Kruskal-Wallis (kru)
0.0721895	0.471525	Solobacterium	Kruskal-Wallis (kru)
0.00101972	0.0989129	Mycoplasma	Kruskal-Wallis (kru)
0.971104	0.971104	Mitsuokella	Kruskal-Wallis (kru)
0.595929	0.738012	Selenomonas	Kruskal-Wallis (kru)
0.119043	0.482672	Family.Selenomonadaceae.	Kruskal-Wallis (kru)
0.36504	0.674307	Class.Negativicutes.	Kruskal-Wallis (kru)
0.00307879	0.0995477	Anaeroglobus	Kruskal-Wallis (kru)
0.00295008	0.0995477	Dialister	Kruskal-Wallis (kru)
0.429656	0.674307	Megasphaera	Kruskal-Wallis (kru)
0.233872	0.564812	Family.Veillonellaceae.	Kruskal-Wallis (kru)
0.871479	0.918842	Veillonella	Kruskal-Wallis (kru)
0.00955574	0.154484	Veillonellaceae_[G.1]	Kruskal-Wallis (kru)
0.548096	0.728292	Phylum.Firmicutes.	Kruskal-Wallis (kru)
0.169547	0.503053	Fusobacterium	Kruskal-Wallis (kru)
0.0159255	0.220682	Leptotrichia	Kruskal-Wallis (kru)
0.482367	0.695792	Gracilibacteria_(GN02)_[G.1]	Kruskal-Wallis (kru)
0.0628906	0.471525	Lautropia	Kruskal-Wallis (kru)
0.431742	0.674307	Ottowia	Kruskal-Wallis (kru)
0.721361	0.8232	Eikenella	Kruskal-Wallis (kru)
0.244558	0.564812	Kingella	Kruskal-Wallis (kru)
0.439388	0.674307	Neisseria	Kruskal-Wallis (kru)
0.663236	0.775107	Family.Neisseriaceae.	Kruskal-Wallis (kru)
0.40585	0.674307	Campylobacter	Kruskal-Wallis (kru)
0.282235	0.582485	Cardiobacterium	Kruskal-Wallis (kru)
0.57858	0.738012	Aggregatibacter	Kruskal-Wallis (kru)
0.252226	0.568975	Haemophilus	Kruskal-Wallis (kru)
0.1867	0.503053	Family.Pasteurellaceae.	Kruskal-Wallis (kru)
0.120949	0.482672	Saccharibacteria_(TM7)_[G.1]	Kruskal-Wallis (kru)
0.238851	0.564812	Saccharibacteria_(TM7)_[G.3]	Kruskal-Wallis (kru)
0.0931838	0.482672	Saccharibacteria_(TM7)_[G.6]	Kruskal-Wallis (kru)
0.0721072	0.471525	Family.Saccharibacteria_(TM7)_[F-1].	Kruskal-Wallis (kru)
0.777143	0.846999	Saccharibacteria_(TM7)_[G.5]	Kruskal-Wallis (kru)
0.00705878	0.13694	Treponema	Kruskal-Wallis (kru)
0.0568348	0.471525	Fretibacterium	Kruskal-Wallis (kru)
0.4375	0.674307	Kingdom.Bacteria.	Kruskal-Wallis (kru)
0.601061	0.738012	Others	Kruskal-Wallis (kru)

## Sheet: BMI
pval	pval.adj	Feature	Method
0.321214	0.828197	Absconditabacteria_(SR1)_[G.1]	Kruskal-Wallis (kru)
0.213258	0.828197	Actinomyces	Kruskal-Wallis (kru)
0.691506	0.921657	Peptidiphaga	Kruskal-Wallis (kru)
0.539935	0.909149	Schaalia	Kruskal-Wallis (kru)
0.0339055	0.828197	Family.Actinomycetaceae.	Kruskal-Wallis (kru)
0.485937	0.889524	Rothia	Kruskal-Wallis (kru)
0.890568	0.97005	Alloscardovia	Kruskal-Wallis (kru)
0.580408	0.921657	Bifidobacterium	Kruskal-Wallis (kru)
0.244527	0.828197	Parascardovia	Kruskal-Wallis (kru)
0.00587903	0.570266	Scardovia	Kruskal-Wallis (kru)
0.861417	0.97005	Corynebacterium	Kruskal-Wallis (kru)
0.479309	0.889524	Olsenella	Kruskal-Wallis (kru)
0.612705	0.921657	Atopobium	Kruskal-Wallis (kru)
0.283183	0.828197	Slackia	Kruskal-Wallis (kru)
0.136069	0.828197	Cryptobacterium	Kruskal-Wallis (kru)
0.212108	0.828197	Bacteroidetes_[G.3]	Kruskal-Wallis (kru)
0.457751	0.889524	Bacteroidetes_[G.5]	Kruskal-Wallis (kru)
0.209289	0.828197	Family.Bacteroidetes_[F-1].	Kruskal-Wallis (kru)
0.0973405	0.828197	Bacteroidaceae_[G.1]	Kruskal-Wallis (kru)
0.697862	0.921657	Bacteroidales_[G.2]	Kruskal-Wallis (kru)
0.277088	0.828197	Porphyromonas	Kruskal-Wallis (kru)
0.99169	0.99652	Tannerella	Kruskal-Wallis (kru)
0.105361	0.828197	Alloprevotella	Kruskal-Wallis (kru)
0.498069	0.889524	Prevotella	Kruskal-Wallis (kru)
0.408588	0.889524	Bergeyella	Kruskal-Wallis (kru)
0.670967	0.921657	Capnocytophaga	Kruskal-Wallis (kru)
0.940049	0.97005	Gemella	Kruskal-Wallis (kru)
0.115934	0.828197	Abiotrophia	Kruskal-Wallis (kru)
0.427011	0.889524	Granulicatella	Kruskal-Wallis (kru)
0.159329	0.828197	Lactobacillus	Kruskal-Wallis (kru)
0.492769	0.889524	Streptococcus	Kruskal-Wallis (kru)
0.80766	0.964611	Order.Lactobacillales.	Kruskal-Wallis (kru)
0.246144	0.828197	Class.Bacilli.	Kruskal-Wallis (kru)
0.760129	0.921657	Clostridiales_[F.1][G-1]	Kruskal-Wallis (kru)
0.0202457	0.828197	Butyrivibrio	Kruskal-Wallis (kru)
0.754624	0.921657	Catonella	Kruskal-Wallis (kru)
0.418931	0.889524	Johnsonella	Kruskal-Wallis (kru)
0.367188	0.868714	Lachnoanaerobaculum	Kruskal-Wallis (kru)
0.110192	0.828197	Lachnospiraceae_[G.2]	Kruskal-Wallis (kru)
0.718402	0.921657	Lachnospiraceae_[G.3]	Kruskal-Wallis (kru)
0.679663	0.921657	Lachnospiraceae_[G.7]	Kruskal-Wallis (kru)
0.726837	0.921657	Lachnospiraceae_[G.8]	Kruskal-Wallis (kru)
0.670926	0.921657	Oribacterium	Kruskal-Wallis (kru)
0.961007	0.981239	Shuttleworthia	Kruskal-Wallis (kru)
0.745209	0.921657	Stomatobaculum	Kruskal-Wallis (kru)
0.912091	0.97005	Family.Lachnospiraceae_[XIV].	Kruskal-Wallis (kru)
0.290889	0.828197	Peptococcus	Kruskal-Wallis (kru)
0.879128	0.97005	Parvimonas	Kruskal-Wallis (kru)
0.242174	0.828197	Filifactor	Kruskal-Wallis (kru)
0.436608	0.889524	Mogibacterium	Kruskal-Wallis (kru)
0.107549	0.828197	Peptostreptococcaceae_[XI][G.1]	Kruskal-Wallis (kru)
0.315788	0.828197	Peptostreptococcaceae_[XI][G.4]	Kruskal-Wallis (kru)
0.854036	0.97005	Peptostreptococcaceae_[XI][G.5]	Kruskal-Wallis (kru)
0.119543	0.828197	Peptostreptococcaceae_[XI][G.6]	Kruskal-Wallis (kru)
0.22234	0.828197	Peptostreptococcaceae_[XI][G.7]	Kruskal-Wallis (kru)
0.99652	0.99652	Peptostreptococcaceae_[XI][G.9]	Kruskal-Wallis (kru)
0.326509	0.828197	Peptostreptococcus	Kruskal-Wallis (kru)
0.308653	0.828197	Ruminococcaceae_[G.1]	Kruskal-Wallis (kru)
0.498805	0.889524	Ruminococcaceae_[G.2]	Kruskal-Wallis (kru)
0.200864	0.828197	Bulleidia	Kruskal-Wallis (kru)
0.652677	0.921657	Eggerthia	Kruskal-Wallis (kru)
0.622131	0.921657	Solobacterium	Kruskal-Wallis (kru)
0.332986	0.828197	Mycoplasma	Kruskal-Wallis (kru)
0.267409	0.828197	Mitsuokella	Kruskal-Wallis (kru)
0.900624	0.97005	Selenomonas	Kruskal-Wallis (kru)
0.269516	0.828197	Family.Selenomonadaceae.	Kruskal-Wallis (kru)
0.522354	0.904792	Class.Negativicutes.	Kruskal-Wallis (kru)
0.68006	0.921657	Anaeroglobus	Kruskal-Wallis (kru)
0.114411	0.828197	Dialister	Kruskal-Wallis (kru)
0.926295	0.97005	Megasphaera	Kruskal-Wallis (kru)
0.172666	0.828197	Family.Veillonellaceae.	Kruskal-Wallis (kru)
0.257309	0.828197	Veillonella	Kruskal-Wallis (kru)
0.573156	0.921657	Veillonellaceae_[G.1]	Kruskal-Wallis (kru)
0.620484	0.921657	Phylum.Firmicutes.	Kruskal-Wallis (kru)
0.243149	0.828197	Fusobacterium	Kruskal-Wallis (kru)
0.353687	0.857692	Leptotrichia	Kruskal-Wallis (kru)
0.887542	0.97005	Gracilibacteria_(GN02)_[G.1]	Kruskal-Wallis (kru)
0.305583	0.828197	Lautropia	Kruskal-Wallis (kru)
0.40135	0.889524	Ottowia	Kruskal-Wallis (kru)
0.260939	0.828197	Eikenella	Kruskal-Wallis (kru)
0.825388	0.964611	Kingella	Kruskal-Wallis (kru)
0.13295	0.828197	Neisseria	Kruskal-Wallis (kru)
0.816717	0.964611	Family.Neisseriaceae.	Kruskal-Wallis (kru)
0.0614382	0.828197	Campylobacter	Kruskal-Wallis (kru)
0.910764	0.97005	Cardiobacterium	Kruskal-Wallis (kru)
0.68093	0.921657	Aggregatibacter	Kruskal-Wallis (kru)
0.543615	0.909149	Haemophilus	Kruskal-Wallis (kru)
0.266035	0.828197	Family.Pasteurellaceae.	Kruskal-Wallis (kru)
0.453577	0.889524	Saccharibacteria_(TM7)_[G.1]	Kruskal-Wallis (kru)
0.403733	0.889524	Saccharibacteria_(TM7)_[G.3]	Kruskal-Wallis (kru)
0.504369	0.889524	Saccharibacteria_(TM7)_[G.6]	Kruskal-Wallis (kru)
0.556789	0.915399	Family.Saccharibacteria_(TM7)_[F-1].	Kruskal-Wallis (kru)
0.615579	0.921657	Saccharibacteria_(TM7)_[G.5]	Kruskal-Wallis (kru)
0.256827	0.828197	Treponema	Kruskal-Wallis (kru)
0.937048	0.97005	Fretibacterium	Kruskal-Wallis (kru)
0.715193	0.921657	Kingdom.Bacteria.	Kruskal-Wallis (kru)
0.750028	0.921657	Others	Kruskal-Wallis (kru)

## Sheet: Waist
pval	pval.adj	Feature	Method
0.76935	0.970047	Absconditabacteria_(SR1)_[G.1]	Kruskal-Wallis (kru)
0.174643	0.935297	Actinomyces	Kruskal-Wallis (kru)
0.96517	0.985489	Peptidiphaga	Kruskal-Wallis (kru)
0.667979	0.970047	Schaalia	Kruskal-Wallis (kru)
0.346654	0.935297	Family.Actinomycetaceae.	Kruskal-Wallis (kru)
0.0907016	0.907339	Rothia	Kruskal-Wallis (kru)
0.903533	0.980294	Alloscardovia	Kruskal-Wallis (kru)
0.826433	0.970047	Bifidobacterium	Kruskal-Wallis (kru)
0.151216	0.935297	Parascardovia	Kruskal-Wallis (kru)
0.275892	0.935297	Scardovia	Kruskal-Wallis (kru)
0.475895	0.947707	Corynebacterium	Kruskal-Wallis (kru)
0.00418312	0.405763	Olsenella	Kruskal-Wallis (kru)
0.826503	0.970047	Atopobium	Kruskal-Wallis (kru)
0.279005	0.935297	Slackia	Kruskal-Wallis (kru)
0.68432	0.970047	Cryptobacterium	Kruskal-Wallis (kru)
0.919657	0.980294	Bacteroidetes_[G.3]	Kruskal-Wallis (kru)
0.982359	0.992591	Bacteroidetes_[G.5]	Kruskal-Wallis (kru)
0.00909931	0.425504	Family.Bacteroidetes_[F-1].	Kruskal-Wallis (kru)
0.0894829	0.907339	Bacteroidaceae_[G.1]	Kruskal-Wallis (kru)
0.467107	0.947707	Bacteroidales_[G.2]	Kruskal-Wallis (kru)
0.361149	0.935297	Porphyromonas	Kruskal-Wallis (kru)
0.32455	0.935297	Tannerella	Kruskal-Wallis (kru)
0.269636	0.935297	Alloprevotella	Kruskal-Wallis (kru)
0.999994	0.999994	Prevotella	Kruskal-Wallis (kru)
0.4267	0.94068	Bergeyella	Kruskal-Wallis (kru)
0.820511	0.970047	Capnocytophaga	Kruskal-Wallis (kru)
0.744235	0.970047	Gemella	Kruskal-Wallis (kru)
0.611536	0.970047	Abiotrophia	Kruskal-Wallis (kru)
0.273807	0.935297	Granulicatella	Kruskal-Wallis (kru)
0.568667	0.970047	Lactobacillus	Kruskal-Wallis (kru)
0.908591	0.980294	Streptococcus	Kruskal-Wallis (kru)
0.665042	0.970047	Order.Lactobacillales.	Kruskal-Wallis (kru)
0.701478	0.970047	Class.Bacilli.	Kruskal-Wallis (kru)
0.824685	0.970047	Clostridiales_[F.1][G-1]	Kruskal-Wallis (kru)
0.285162	0.935297	Butyrivibrio	Kruskal-Wallis (kru)
0.950049	0.985489	Catonella	Kruskal-Wallis (kru)
0.49066	0.947707	Johnsonella	Kruskal-Wallis (kru)
0.762208	0.970047	Lachnoanaerobaculum	Kruskal-Wallis (kru)
0.102894	0.907339	Lachnospiraceae_[G.2]	Kruskal-Wallis (kru)
0.637925	0.970047	Lachnospiraceae_[G.3]	Kruskal-Wallis (kru)
0.403677	0.935297	Lachnospiraceae_[G.7]	Kruskal-Wallis (kru)
0.516955	0.947707	Lachnospiraceae_[G.8]	Kruskal-Wallis (kru)
0.41268	0.935297	Oribacterium	Kruskal-Wallis (kru)
0.379691	0.935297	Shuttleworthia	Kruskal-Wallis (kru)
0.343028	0.935297	Stomatobaculum	Kruskal-Wallis (kru)
0.314957	0.935297	Family.Lachnospiraceae_[XIV].	Kruskal-Wallis (kru)
0.0816683	0.907339	Peptococcus	Kruskal-Wallis (kru)
0.135332	0.935297	Parvimonas	Kruskal-Wallis (kru)
0.222296	0.935297	Filifactor	Kruskal-Wallis (kru)
0.0973409	0.907339	Mogibacterium	Kruskal-Wallis (kru)
0.756819	0.970047	Peptostreptococcaceae_[XI][G.1]	Kruskal-Wallis (kru)
0.848834	0.970047	Peptostreptococcaceae_[XI][G.4]	Kruskal-Wallis (kru)
0.185771	0.935297	Peptostreptococcaceae_[XI][G.5]	Kruskal-Wallis (kru)
0.309962	0.935297	Peptostreptococcaceae_[XI][G.6]	Kruskal-Wallis (kru)
0.288292	0.935297	Peptostreptococcaceae_[XI][G.7]	Kruskal-Wallis (kru)
0.0669326	0.907339	Peptostreptococcaceae_[XI][G.9]	Kruskal-Wallis (kru)
0.272002	0.935297	Peptostreptococcus	Kruskal-Wallis (kru)
0.78699	0.970047	Ruminococcaceae_[G.1]	Kruskal-Wallis (kru)
0.903687	0.980294	Ruminococcaceae_[G.2]	Kruskal-Wallis (kru)
0.662576	0.970047	Bulleidia	Kruskal-Wallis (kru)
0.947516	0.985489	Eggerthia	Kruskal-Wallis (kru)
0.864833	0.975451	Solobacterium	Kruskal-Wallis (kru)
0.128921	0.935297	Mycoplasma	Kruskal-Wallis (kru)
0.290915	0.935297	Mitsuokella	Kruskal-Wallis (kru)
0.787368	0.970047	Selenomonas	Kruskal-Wallis (kru)
0.0236943	0.574588	Family.Selenomonadaceae.	Kruskal-Wallis (kru)
0.838495	0.970047	Class.Negativicutes.	Kruskal-Wallis (kru)
0.543682	0.970047	Anaeroglobus	Kruskal-Wallis (kru)
0.147579	0.935297	Dialister	Kruskal-Wallis (kru)
0.468318	0.947707	Megasphaera	Kruskal-Wallis (kru)
0.703855	0.970047	Family.Veillonellaceae.	Kruskal-Wallis (kru)
0.253653	0.935297	Veillonella	Kruskal-Wallis (kru)
0.504554	0.947707	Veillonellaceae_[G.1]	Kruskal-Wallis (kru)
0.50043	0.947707	Phylum.Firmicutes.	Kruskal-Wallis (kru)
0.262273	0.935297	Fusobacterium	Kruskal-Wallis (kru)
0.402235	0.935297	Leptotrichia	Kruskal-Wallis (kru)
0.850041	0.970047	Gracilibacteria_(GN02)_[G.1]	Kruskal-Wallis (kru)
0.958959	0.985489	Lautropia	Kruskal-Wallis (kru)
0.827105	0.970047	Ottowia	Kruskal-Wallis (kru)
0.828961	0.970047	Eikenella	Kruskal-Wallis (kru)
0.683853	0.970047	Kingella	Kruskal-Wallis (kru)
0.575321	0.970047	Neisseria	Kruskal-Wallis (kru)
0.729416	0.970047	Family.Neisseriaceae.	Kruskal-Wallis (kru)
0.216189	0.935297	Campylobacter	Kruskal-Wallis (kru)
0.414616	0.935297	Cardiobacterium	Kruskal-Wallis (kru)
0.396406	0.935297	Aggregatibacter	Kruskal-Wallis (kru)
0.733406	0.970047	Haemophilus	Kruskal-Wallis (kru)
0.377213	0.935297	Family.Pasteurellaceae.	Kruskal-Wallis (kru)
0.599577	0.970047	Saccharibacteria_(TM7)_[G.1]	Kruskal-Wallis (kru)
0.441168	0.947707	Saccharibacteria_(TM7)_[G.3]	Kruskal-Wallis (kru)
0.0131599	0.425504	Saccharibacteria_(TM7)_[G.6]	Kruskal-Wallis (kru)
0.700563	0.970047	Family.Saccharibacteria_(TM7)_[F-1].	Kruskal-Wallis (kru)
0.0569761	0.907339	Saccharibacteria_(TM7)_[G.5]	Kruskal-Wallis (kru)
0.600126	0.970047	Treponema	Kruskal-Wallis (kru)
0.517819	0.947707	Fretibacterium	Kruskal-Wallis (kru)
0.253204	0.935297	Kingdom.Bacteria.	Kruskal-Wallis (kru)
0.913002	0.980294	Others	Kruskal-Wallis (kru)

## Sheet: Waisthipratio
pval	pval.adj	Feature	Method
0.915321	0.965066	Absconditabacteria_(SR1)_[G.1]	Kruskal-Wallis (kru)
0.972876	0.98301	Actinomyces	Kruskal-Wallis (kru)
0.47344	0.929659	Peptidiphaga	Kruskal-Wallis (kru)
0.515008	0.929659	Schaalia	Kruskal-Wallis (kru)
0.360109	0.929659	Family.Actinomycetaceae.	Kruskal-Wallis (kru)
0.0151674	0.715365	Rothia	Kruskal-Wallis (kru)
0.464325	0.929659	Alloscardovia	Kruskal-Wallis (kru)
0.718808	0.929659	Bifidobacterium	Kruskal-Wallis (kru)
0.653031	0.929659	Parascardovia	Kruskal-Wallis (kru)
0.756985	0.950958	Scardovia	Kruskal-Wallis (kru)
0.680645	0.929659	Corynebacterium	Kruskal-Wallis (kru)
0.616408	0.929659	Olsenella	Kruskal-Wallis (kru)
0.927421	0.96731	Atopobium	Kruskal-Wallis (kru)
0.0221247	0.715365	Slackia	Kruskal-Wallis (kru)
0.631073	0.929659	Cryptobacterium	Kruskal-Wallis (kru)
0.57799	0.929659	Bacteroidetes_[G.3]	Kruskal-Wallis (kru)
0.698752	0.929659	Bacteroidetes_[G.5]	Kruskal-Wallis (kru)
0.082763	0.837297	Family.Bacteroidetes_[F-1].	Kruskal-Wallis (kru)
0.180916	0.837297	Bacteroidaceae_[G.1]	Kruskal-Wallis (kru)
0.543946	0.929659	Bacteroidales_[G.2]	Kruskal-Wallis (kru)
0.713085	0.929659	Porphyromonas	Kruskal-Wallis (kru)
0.139004	0.837297	Tannerella	Kruskal-Wallis (kru)
0.458251	0.929659	Alloprevotella	Kruskal-Wallis (kru)
0.394143	0.929659	Prevotella	Kruskal-Wallis (kru)
0.182471	0.837297	Bergeyella	Kruskal-Wallis (kru)
0.450277	0.929659	Capnocytophaga	Kruskal-Wallis (kru)
0.42659	0.929659	Gemella	Kruskal-Wallis (kru)
0.121216	0.837297	Abiotrophia	Kruskal-Wallis (kru)
0.35466	0.929659	Granulicatella	Kruskal-Wallis (kru)
0.207344	0.838014	Lactobacillus	Kruskal-Wallis (kru)
0.0542225	0.837297	Streptococcus	Kruskal-Wallis (kru)
0.161268	0.837297	Order.Lactobacillales.	Kruskal-Wallis (kru)
0.159234	0.837297	Class.Bacilli.	Kruskal-Wallis (kru)
0.814632	0.950958	Clostridiales_[F.1][G-1]	Kruskal-Wallis (kru)
0.778228	0.950958	Butyrivibrio	Kruskal-Wallis (kru)
0.967348	0.98301	Catonella	Kruskal-Wallis (kru)
0.448309	0.929659	Johnsonella	Kruskal-Wallis (kru)
0.53181	0.929659	Lachnoanaerobaculum	Kruskal-Wallis (kru)
0.0206617	0.715365	Lachnospiraceae_[G.2]	Kruskal-Wallis (kru)
0.40651	0.929659	Lachnospiraceae_[G.3]	Kruskal-Wallis (kru)
0.181034	0.837297	Lachnospiraceae_[G.7]	Kruskal-Wallis (kru)
0.623312	0.929659	Lachnospiraceae_[G.8]	Kruskal-Wallis (kru)
0.217394	0.843487	Oribacterium	Kruskal-Wallis (kru)
0.9037	0.965066	Shuttleworthia	Kruskal-Wallis (kru)
0.172094	0.837297	Stomatobaculum	Kruskal-Wallis (kru)
0.198136	0.837297	Family.Lachnospiraceae_[XIV].	Kruskal-Wallis (kru)
0.163905	0.837297	Peptococcus	Kruskal-Wallis (kru)
0.828189	0.950958	Parvimonas	Kruskal-Wallis (kru)
0.198534	0.837297	Filifactor	Kruskal-Wallis (kru)
0.447637	0.929659	Mogibacterium	Kruskal-Wallis (kru)
0.785794	0.950958	Peptostreptococcaceae_[XI][G.1]	Kruskal-Wallis (kru)
0.91132	0.965066	Peptostreptococcaceae_[XI][G.4]	Kruskal-Wallis (kru)
0.596543	0.929659	Peptostreptococcaceae_[XI][G.5]	Kruskal-Wallis (kru)
0.342647	0.929659	Peptostreptococcaceae_[XI][G.6]	Kruskal-Wallis (kru)
0.714185	0.929659	Peptostreptococcaceae_[XI][G.7]	Kruskal-Wallis (kru)
0.47573	0.929659	Peptostreptococcaceae_[XI][G.9]	Kruskal-Wallis (kru)
0.435651	0.929659	Peptostreptococcus	Kruskal-Wallis (kru)
0.653325	0.929659	Ruminococcaceae_[G.1]	Kruskal-Wallis (kru)
0.598933	0.929659	Ruminococcaceae_[G.2]	Kruskal-Wallis (kru)
0.857907	0.956517	Bulleidia	Kruskal-Wallis (kru)
0.415819	0.929659	Eggerthia	Kruskal-Wallis (kru)
0.659084	0.929659	Solobacterium	Kruskal-Wallis (kru)
0.364245	0.929659	Mycoplasma	Kruskal-Wallis (kru)
0.539243	0.929659	Mitsuokella	Kruskal-Wallis (kru)
0.0592927	0.837297	Selenomonas	Kruskal-Wallis (kru)
0.447481	0.929659	Family.Selenomonadaceae.	Kruskal-Wallis (kru)
0.684219	0.929659	Class.Negativicutes.	Kruskal-Wallis (kru)
0.701919	0.929659	Anaeroglobus	Kruskal-Wallis (kru)
0.986938	0.986938	Dialister	Kruskal-Wallis (kru)
0.737169	0.940861	Megasphaera	Kruskal-Wallis (kru)
0.892538	0.965066	Family.Veillonellaceae.	Kruskal-Wallis (kru)
0.17851	0.837297	Veillonella	Kruskal-Wallis (kru)
0.765186	0.950958	Veillonellaceae_[G.1]	Kruskal-Wallis (kru)
0.498825	0.929659	Phylum.Firmicutes.	Kruskal-Wallis (kru)
0.367906	0.929659	Fusobacterium	Kruskal-Wallis (kru)
0.238514	0.889843	Leptotrichia	Kruskal-Wallis (kru)
0.88911	0.965066	Gracilibacteria_(GN02)_[G.1]	Kruskal-Wallis (kru)
0.717606	0.929659	Lautropia	Kruskal-Wallis (kru)
0.312645	0.929659	Ottowia	Kruskal-Wallis (kru)
0.590815	0.929659	Eikenella	Kruskal-Wallis (kru)
0.497685	0.929659	Kingella	Kruskal-Wallis (kru)
0.103199	0.837297	Neisseria	Kruskal-Wallis (kru)
0.687541	0.929659	Family.Neisseriaceae.	Kruskal-Wallis (kru)
0.0817963	0.837297	Campylobacter	Kruskal-Wallis (kru)
0.830438	0.950958	Cardiobacterium	Kruskal-Wallis (kru)
0.179679	0.837297	Aggregatibacter	Kruskal-Wallis (kru)
0.842615	0.950958	Haemophilus	Kruskal-Wallis (kru)
0.28702	0.929659	Family.Pasteurellaceae.	Kruskal-Wallis (kru)
0.532174	0.929659	Saccharibacteria_(TM7)_[G.1]	Kruskal-Wallis (kru)
0.0998454	0.837297	Saccharibacteria_(TM7)_[G.3]	Kruskal-Wallis (kru)
0.118355	0.837297	Saccharibacteria_(TM7)_[G.6]	Kruskal-Wallis (kru)
0.843118	0.950958	Family.Saccharibacteria_(TM7)_[F-1].	Kruskal-Wallis (kru)
0.46684	0.929659	Saccharibacteria_(TM7)_[G.5]	Kruskal-Wallis (kru)
0.409782	0.929659	Treponema	Kruskal-Wallis (kru)
0.816986	0.950958	Fretibacterium	Kruskal-Wallis (kru)
0.268952	0.929659	Kingdom.Bacteria.	Kruskal-Wallis (kru)
0.957149	0.98301	Others	Kruskal-Wallis (kru)

## Sheet: bp
pval	pval.adj	Feature	Method
0.483947	0.895202	Absconditabacteria_(SR1)_[G.1]	Kruskal-Wallis (kru)
0.649629	0.967089	Actinomyces	Kruskal-Wallis (kru)
0.832366	0.967089	Peptidiphaga	Kruskal-Wallis (kru)
0.316899	0.895202	Schaalia	Kruskal-Wallis (kru)
0.909923	0.967089	Family.Actinomycetaceae.	Kruskal-Wallis (kru)
0.221938	0.777026	Rothia	Kruskal-Wallis (kru)
0.682485	0.967089	Alloscardovia	Kruskal-Wallis (kru)
0.534325	0.895202	Bifidobacterium	Kruskal-Wallis (kru)
0.68052	0.967089	Parascardovia	Kruskal-Wallis (kru)
0.387648	0.895202	Scardovia	Kruskal-Wallis (kru)
0.833262	0.967089	Corynebacterium	Kruskal-Wallis (kru)
0.976875	0.976875	Olsenella	Kruskal-Wallis (kru)
0.177201	0.777026	Atopobium	Kruskal-Wallis (kru)
0.393178	0.895202	Slackia	Kruskal-Wallis (kru)
0.903609	0.967089	Cryptobacterium	Kruskal-Wallis (kru)
0.80846	0.967089	Bacteroidetes_[G.3]	Kruskal-Wallis (kru)
0.349645	0.895202	Bacteroidetes_[G.5]	Kruskal-Wallis (kru)
0.0522583	0.777026	Family.Bacteroidetes_[F-1].	Kruskal-Wallis (kru)
0.965644	0.975703	Bacteroidaceae_[G.1]	Kruskal-Wallis (kru)
0.202649	0.777026	Bacteroidales_[G.2]	Kruskal-Wallis (kru)
0.00656168	0.636483	Porphyromonas	Kruskal-Wallis (kru)
0.36609	0.895202	Tannerella	Kruskal-Wallis (kru)
0.0628526	0.777026	Alloprevotella	Kruskal-Wallis (kru)
0.46658	0.895202	Prevotella	Kruskal-Wallis (kru)
0.161004	0.777026	Bergeyella	Kruskal-Wallis (kru)
0.914499	0.967089	Capnocytophaga	Kruskal-Wallis (kru)
0.324624	0.895202	Gemella	Kruskal-Wallis (kru)
0.129066	0.777026	Abiotrophia	Kruskal-Wallis (kru)
0.506093	0.895202	Granulicatella	Kruskal-Wallis (kru)
0.22894	0.777026	Lactobacillus	Kruskal-Wallis (kru)
0.205344	0.777026	Streptococcus	Kruskal-Wallis (kru)
0.495898	0.895202	Order.Lactobacillales.	Kruskal-Wallis (kru)
0.508956	0.895202	Class.Bacilli.	Kruskal-Wallis (kru)
0.378146	0.895202	Clostridiales_[F.1][G-1]	Kruskal-Wallis (kru)
0.0890113	0.777026	Butyrivibrio	Kruskal-Wallis (kru)
0.902715	0.967089	Catonella	Kruskal-Wallis (kru)
0.0726131	0.777026	Johnsonella	Kruskal-Wallis (kru)
0.511462	0.895202	Lachnoanaerobaculum	Kruskal-Wallis (kru)
0.071087	0.777026	Lachnospiraceae_[G.2]	Kruskal-Wallis (kru)
0.407884	0.895202	Lachnospiraceae_[G.3]	Kruskal-Wallis (kru)
0.732373	0.967089	Lachnospiraceae_[G.7]	Kruskal-Wallis (kru)
0.827081	0.967089	Lachnospiraceae_[G.8]	Kruskal-Wallis (kru)
0.232307	0.777026	Oribacterium	Kruskal-Wallis (kru)
0.542791	0.895202	Shuttleworthia	Kruskal-Wallis (kru)
0.484391	0.895202	Stomatobaculum	Kruskal-Wallis (kru)
0.0606816	0.777026	Family.Lachnospiraceae_[XIV].	Kruskal-Wallis (kru)
0.894743	0.967089	Peptococcus	Kruskal-Wallis (kru)
0.136926	0.777026	Parvimonas	Kruskal-Wallis (kru)
0.127205	0.777026	Filifactor	Kruskal-Wallis (kru)
0.842187	0.967089	Mogibacterium	Kruskal-Wallis (kru)
0.519207	0.895202	Peptostreptococcaceae_[XI][G.1]	Kruskal-Wallis (kru)
0.920516	0.967089	Peptostreptococcaceae_[XI][G.4]	Kruskal-Wallis (kru)
0.853095	0.967089	Peptostreptococcaceae_[XI][G.5]	Kruskal-Wallis (kru)
0.916403	0.967089	Peptostreptococcaceae_[XI][G.6]	Kruskal-Wallis (kru)
0.839746	0.967089	Peptostreptococcaceae_[XI][G.7]	Kruskal-Wallis (kru)
0.279766	0.848042	Peptostreptococcaceae_[XI][G.9]	Kruskal-Wallis (kru)
0.173879	0.777026	Peptostreptococcus	Kruskal-Wallis (kru)
0.750876	0.967089	Ruminococcaceae_[G.1]	Kruskal-Wallis (kru)
0.544504	0.895202	Ruminococcaceae_[G.2]	Kruskal-Wallis (kru)
0.522005	0.895202	Bulleidia	Kruskal-Wallis (kru)
0.174708	0.777026	Eggerthia	Kruskal-Wallis (kru)
0.17983	0.777026	Solobacterium	Kruskal-Wallis (kru)
0.157532	0.777026	Mycoplasma	Kruskal-Wallis (kru)
0.653038	0.967089	Mitsuokella	Kruskal-Wallis (kru)
0.557283	0.90094	Selenomonas	Kruskal-Wallis (kru)
0.39257	0.895202	Family.Selenomonadaceae.	Kruskal-Wallis (kru)
0.927209	0.967089	Class.Negativicutes.	Kruskal-Wallis (kru)
0.247874	0.801458	Anaeroglobus	Kruskal-Wallis (kru)
0.0185872	0.777026	Dialister	Kruskal-Wallis (kru)
0.0910958	0.777026	Megasphaera	Kruskal-Wallis (kru)
0.268454	0.840002	Family.Veillonellaceae.	Kruskal-Wallis (kru)
0.684118	0.967089	Veillonella	Kruskal-Wallis (kru)
0.95465	0.974748	Veillonellaceae_[G.1]	Kruskal-Wallis (kru)
0.455197	0.895202	Phylum.Firmicutes.	Kruskal-Wallis (kru)
0.846199	0.967089	Fusobacterium	Kruskal-Wallis (kru)
0.421995	0.895202	Leptotrichia	Kruskal-Wallis (kru)
0.947	0.974748	Gracilibacteria_(GN02)_[G.1]	Kruskal-Wallis (kru)
0.613133	0.967089	Lautropia	Kruskal-Wallis (kru)
0.727874	0.967089	Ottowia	Kruskal-Wallis (kru)
0.429835	0.895202	Eikenella	Kruskal-Wallis (kru)
0.917081	0.967089	Kingella	Kruskal-Wallis (kru)
0.221374	0.777026	Neisseria	Kruskal-Wallis (kru)
0.296347	0.87108	Family.Neisseriaceae.	Kruskal-Wallis (kru)
0.0793752	0.777026	Campylobacter	Kruskal-Wallis (kru)
0.8367	0.967089	Cardiobacterium	Kruskal-Wallis (kru)
0.69405	0.967089	Aggregatibacter	Kruskal-Wallis (kru)
0.483178	0.895202	Haemophilus	Kruskal-Wallis (kru)
0.209095	0.777026	Family.Pasteurellaceae.	Kruskal-Wallis (kru)
0.892666	0.967089	Saccharibacteria_(TM7)_[G.1]	Kruskal-Wallis (kru)
0.125311	0.777026	Saccharibacteria_(TM7)_[G.3]	Kruskal-Wallis (kru)
0.852023	0.967089	Saccharibacteria_(TM7)_[G.6]	Kruskal-Wallis (kru)
0.736388	0.967089	Family.Saccharibacteria_(TM7)_[F-1].	Kruskal-Wallis (kru)
0.724116	0.967089	Saccharibacteria_(TM7)_[G.5]	Kruskal-Wallis (kru)
0.84408	0.967089	Treponema	Kruskal-Wallis (kru)
0.472925	0.895202	Fretibacterium	Kruskal-Wallis (kru)
0.0267166	0.777026	Kingdom.Bacteria.	Kruskal-Wallis (kru)
0.182596	0.777026	Others	Kruskal-Wallis (kru)

[truncated: 8 more sheets: sbp, dbp, hr, pp, trig, hdlc, ldlc, cholesterol]
