# Supplementary material for: Association of general health and lifestyle factors with the salivary microbiota – Lessons learned from the ADDITION-PRO cohort
Source: Front Cell Infect Microbiol. 2022 Nov 16;12:1055117. doi: 10.3389/fcimb.2022.1055117 (PMC9709502; doi:10.3389/fcimb.2022.1055117)
Supplement: Supplementary Figure 1 — Comparison of sequencing batches. Bray-Curtis dissimilarity calculated from Hellinger transformed total sum scaled data was used as beta-diversity measure and visualized with principal coordinate analysis (PCoA). [file DataSheet_1.zip › Supplementary_file_3_ds2.xlsx]

## Sheet: Risk
baseMean	log2FoldChange	lfcSE	stat	pval	ordering	pval.adj	Feature	Method
64.2598	-0.485013	0.253544	-1.91293	0.0557564	Low>High	0.335277	Absconditabacteria_(SR1)_[G.1]	DESeq2 man. geoMeans (ds2)
324.215	0.143585	0.0862378	1.66499	0.0959142	High>Low	0.404508	Actinomyces	DESeq2 man. geoMeans (ds2)
21.807	-0.00577492	0.121373	-0.0475801	0.962051	Low>High	0.975604	Peptidiphaga	DESeq2 man. geoMeans (ds2)
700.452	0.112285	0.0706867	1.58849	0.112176	High>Low	0.435244	Schaalia	DESeq2 man. geoMeans (ds2)
5.35491	0.0163687	0.177927	0.0919968	0.926701	High>Low	0.975604	Family.Actinomycetaceae.	DESeq2 man. geoMeans (ds2)
1945.9	0.0707311	0.0833509	0.848594	0.396107	High>Low	0.819318	Rothia	DESeq2 man. geoMeans (ds2)
12.3059	-0.0551069	0.216606	-0.254411	0.799178	Low>High	0.973126	Alloscardovia	DESeq2 man. geoMeans (ds2)
10.8994	0.212574	0.23645	0.899023	0.368641	High>Low	0.819318	Bifidobacterium	DESeq2 man. geoMeans (ds2)
2.99901	0.612205	0.327003	1.87217	0.0611837	High>Low	0.335277	Parascardovia	DESeq2 man. geoMeans (ds2)
12.4584	0.179738	0.204414	0.879284	0.379248	High>Low	0.819318	Scardovia	DESeq2 man. geoMeans (ds2)
93.4333	0.258362	0.0904857	2.85528	0.00429993	High>Low	0.104273	Corynebacterium	DESeq2 man. geoMeans (ds2)
1.56458	0.177095	0.198293	0.893097	0.371805	High>Low	0.819318	Olsenella	DESeq2 man. geoMeans (ds2)
120.789	0.0722463	0.0829105	0.871377	0.383548	High>Low	0.819318	Atopobium	DESeq2 man. geoMeans (ds2)
1.39523	0.061681	0.193802	0.318268	0.750281	High>Low	0.969215	Slackia	DESeq2 man. geoMeans (ds2)
4.22299	0.303266	0.202765	1.49565	0.134745	High>Low	0.502701	Cryptobacterium	DESeq2 man. geoMeans (ds2)
6.49008	0.056951	0.215472	0.264308	0.791542	High>Low	0.973126	Bacteroidetes_[G.3]	DESeq2 man. geoMeans (ds2)
4.54433	0.0727963	0.237673	0.306288	0.759385	High>Low	0.969215	Bacteroidetes_[G.5]	DESeq2 man. geoMeans (ds2)
0.84406	-0.895408	0.343996	-2.60296	0.00924223	Low>High	0.134131	Family.Bacteroidetes_[F-1].	DESeq2 man. geoMeans (ds2)
0.792755	0.952934	0.320065	2.97731	0.0029079	High>Low	0.104273	Bacteroidaceae_[G.1]	DESeq2 man. geoMeans (ds2)
12.0958	0.159113	0.123531	1.28804	0.197733	High>Low	0.671098	Bacteroidales_[G.2]	DESeq2 man. geoMeans (ds2)
674.865	-0.145171	0.113438	-1.27974	0.200638	Low>High	0.671098	Porphyromonas	DESeq2 man. geoMeans (ds2)
21.8833	-0.023859	0.0837951	-0.28473	0.775851	Low>High	0.973126	Tannerella	DESeq2 man. geoMeans (ds2)
363.29	-0.0389626	0.0899978	-0.432928	0.665067	Low>High	0.93042	Alloprevotella	DESeq2 man. geoMeans (ds2)
3825.26	-0.0455495	0.0573114	-0.794771	0.426747	Low>High	0.827888	Prevotella	DESeq2 man. geoMeans (ds2)
72.701	-0.158352	0.088069	-1.79804	0.07217	Low>High	0.368447	Bergeyella	DESeq2 man. geoMeans (ds2)
225.164	-0.0898668	0.094211	-0.953889	0.34014	Low>High	0.819318	Capnocytophaga	DESeq2 man. geoMeans (ds2)
308.967	0.045173	0.0788873	0.572627	0.566897	High>Low	0.9088	Gemella	DESeq2 man. geoMeans (ds2)
30.0443	-0.086069	0.169672	-0.507267	0.611967	Low>High	0.913243	Abiotrophia	DESeq2 man. geoMeans (ds2)
306.485	0.0159545	0.0681711	0.234036	0.814957	High>Low	0.975604	Granulicatella	DESeq2 man. geoMeans (ds2)
19.9091	0.00795928	0.253068	0.0314512	0.97491	High>Low	0.975604	Lactobacillus	DESeq2 man. geoMeans (ds2)
3824.61	-0.0342007	0.0649185	-0.526826	0.598315	Low>High	0.9088	Streptococcus	DESeq2 man. geoMeans (ds2)
0.28738	-0.13591	0.236747	-0.574072	0.565919	Low>High	0.9088	Order.Lactobacillales.	DESeq2 man. geoMeans (ds2)
0.578954	0.231177	0.185033	1.24938	0.211525	High>Low	0.683931	Class.Bacilli.	DESeq2 man. geoMeans (ds2)
1.00763	0.0167429	0.28287	0.0591893	0.952801	High>Low	0.975604	Clostridiales_[F.1][G-1]	DESeq2 man. geoMeans (ds2)
6.9559	-0.5453	0.180753	-3.01683	0.00255432	Low>High	0.104273	Butyrivibrio	DESeq2 man. geoMeans (ds2)
36.538	-0.0762186	0.102015	-0.747133	0.454984	Low>High	0.848719	Catonella	DESeq2 man. geoMeans (ds2)
0.891432	0.215323	0.247688	0.86933	0.384667	High>Low	0.819318	Johnsonella	DESeq2 man. geoMeans (ds2)
87.7548	-0.0177454	0.0709784	-0.250011	0.802578	Low>High	0.973126	Lachnoanaerobaculum	DESeq2 man. geoMeans (ds2)
28.1085	-0.544925	0.186884	-2.91585	0.00354721	Low>High	0.104273	Lachnospiraceae_[G.2]	DESeq2 man. geoMeans (ds2)
2.83285	0.0124106	0.193134	0.0642588	0.948764	High>Low	0.975604	Lachnospiraceae_[G.3]	DESeq2 man. geoMeans (ds2)
1.4579	0.267476	0.277662	0.963313	0.33539	High>Low	0.819318	Lachnospiraceae_[G.7]	DESeq2 man. geoMeans (ds2)
1.39889	-0.164326	0.301657	-0.544745	0.585929	Low>High	0.9088	Lachnospiraceae_[G.8]	DESeq2 man. geoMeans (ds2)
146.71	-0.077861	0.079153	-0.983678	0.325274	Low>High	0.819318	Oribacterium	DESeq2 man. geoMeans (ds2)
2.84232	0.243737	0.21581	1.1294	0.258727	High>Low	0.784268	Shuttleworthia	DESeq2 man. geoMeans (ds2)
112.69	-0.0720719	0.088909	-0.810626	0.417581	Low>High	0.826639	Stomatobaculum	DESeq2 man. geoMeans (ds2)
1.31312	-0.481071	0.237698	-2.02388	0.0429827	Low>High	0.320717	Family.Lachnospiraceae_[XIV].	DESeq2 man. geoMeans (ds2)
3.60552	-0.018872	0.221356	-0.0852561	0.932058	Low>High	0.975604	Peptococcus	DESeq2 man. geoMeans (ds2)
40.6411	-0.0504446	0.109786	-0.459483	0.645888	Low>High	0.92134	Parvimonas	DESeq2 man. geoMeans (ds2)
6.66548	-0.372718	0.214796	-1.73522	0.0827014	Low>High	0.401102	Filifactor	DESeq2 man. geoMeans (ds2)
41.1749	0.0431523	0.075503	0.571531	0.56764	High>Low	0.9088	Mogibacterium	DESeq2 man. geoMeans (ds2)
67.6291	-0.228681	0.135045	-1.69338	0.090384	Low>High	0.404508	Peptostreptococcaceae_[XI][G.1]	DESeq2 man. geoMeans (ds2)
0.395753	-0.12307	0.297607	-0.413533	0.679216	Low>High	0.93042	Peptostreptococcaceae_[XI][G.4]	DESeq2 man. geoMeans (ds2)
1.64965	-0.202669	0.307489	-0.659107	0.509827	Low>High	0.899149	Peptostreptococcaceae_[XI][G.5]	DESeq2 man. geoMeans (ds2)
0.965454	-0.00926527	0.302976	-0.0305809	0.975604	Low>High	0.975604	Peptostreptococcaceae_[XI][G.6]	DESeq2 man. geoMeans (ds2)
4.69737	0.0181504	0.210228	0.0863368	0.931199	High>Low	0.975604	Peptostreptococcaceae_[XI][G.7]	DESeq2 man. geoMeans (ds2)
8.4374	0.0126379	0.123882	0.102016	0.918744	High>Low	0.975604	Peptostreptococcaceae_[XI][G.9]	DESeq2 man. geoMeans (ds2)
42.155	-0.170599	0.158361	-1.07728	0.281356	Low>High	0.815963	Peptostreptococcus	DESeq2 man. geoMeans (ds2)
25.0346	-0.0651063	0.161204	-0.403876	0.686304	Low>High	0.93042	Ruminococcaceae_[G.1]	DESeq2 man. geoMeans (ds2)
41.5306	0.0179626	0.133631	0.134419	0.893071	High>Low	0.975604	Ruminococcaceae_[G.2]	DESeq2 man. geoMeans (ds2)
3.69568	0.192649	0.23478	0.820552	0.411902	High>Low	0.826639	Bulleidia	DESeq2 man. geoMeans (ds2)
1.43145	0.191912	0.31016	0.618751	0.536081	High>Low	0.9088	Eggerthia	DESeq2 man. geoMeans (ds2)
73.8194	-0.245073	0.0883209	-2.77479	0.00552365	Low>High	0.107159	Solobacterium	DESeq2 man. geoMeans (ds2)
4.45179	-0.0753975	0.189435	-0.398013	0.690621	Low>High	0.93042	Mycoplasma	DESeq2 man. geoMeans (ds2)
27.3627	0.0994421	0.168159	0.591356	0.554282	High>Low	0.9088	Mitsuokella	DESeq2 man. geoMeans (ds2)
222.811	-0.0361585	0.0760579	-0.475408	0.634497	Low>High	0.920185	Selenomonas	DESeq2 man. geoMeans (ds2)
5.0847	-0.210962	0.197729	-1.06692	0.286008	Low>High	0.815963	Family.Selenomonadaceae.	DESeq2 man. geoMeans (ds2)
0.73283	0.0307211	0.180224	0.17046	0.864648	High>Low	0.975604	Class.Negativicutes.	DESeq2 man. geoMeans (ds2)
7.67383	0.443258	0.171336	2.58707	0.00967958	High>Low	0.134131	Anaeroglobus	DESeq2 man. geoMeans (ds2)
36.207	0.111817	0.0926526	1.20685	0.227492	High>Low	0.711829	Dialister	DESeq2 man. geoMeans (ds2)
409.544	0.017287	0.0979965	0.176404	0.859976	High>Low	0.975604	Megasphaera	DESeq2 man. geoMeans (ds2)
0.527175	0.216689	0.212893	1.01783	0.308758	High>Low	0.819318	Family.Veillonellaceae.	DESeq2 man. geoMeans (ds2)
5024.7	-0.00930625	0.0536976	-0.173309	0.862409	Low>High	0.975604	Veillonella	DESeq2 man. geoMeans (ds2)
6.02326	0.29646	0.151422	1.95785	0.050248	High>Low	0.335277	Veillonellaceae_[G.1]	DESeq2 man. geoMeans (ds2)
0.893947	-0.231177	0.253197	-0.913033	0.361225	Low>High	0.819318	Phylum.Firmicutes.	DESeq2 man. geoMeans (ds2)
915.073	-0.162967	0.0731629	-2.22746	0.0259168	Low>High	0.312056	Fusobacterium	DESeq2 man. geoMeans (ds2)
687.266	-0.140328	0.0752527	-1.86475	0.0622163	Low>High	0.335277	Leptotrichia	DESeq2 man. geoMeans (ds2)
2.41879	-0.524234	0.242803	-2.15909	0.0308435	Low>High	0.312056	Gracilibacteria_(GN02)_[G.1]	DESeq2 man. geoMeans (ds2)
68.8304	-0.106024	0.140006	-0.757281	0.448882	Low>High	0.848719	Lautropia	DESeq2 man. geoMeans (ds2)
2.16364	0.208244	0.308697	0.674591	0.499936	High>Low	0.898032	Ottowia	DESeq2 man. geoMeans (ds2)
8.53191	-0.0611221	0.115872	-0.527498	0.597848	Low>High	0.9088	Eikenella	DESeq2 man. geoMeans (ds2)
100.873	0.0707225	0.100294	0.70515	0.480717	High>Low	0.879802	Kingella	DESeq2 man. geoMeans (ds2)
1333.23	-0.168876	0.115367	-1.46381	0.143247	Low>High	0.514627	Neisseria	DESeq2 man. geoMeans (ds2)
5.65796	0.0912782	0.264684	0.344857	0.730202	High>Low	0.969215	Family.Neisseriaceae.	DESeq2 man. geoMeans (ds2)
259.384	-0.0561481	0.0650624	-0.862987	0.388144	Low>High	0.819318	Campylobacter	DESeq2 man. geoMeans (ds2)
14.7423	0.0200637	0.100876	0.198895	0.842345	High>Low	0.975604	Cardiobacterium	DESeq2 man. geoMeans (ds2)
277.181	-0.223876	0.133515	-1.67678	0.0935849	Low>High	0.404508	Aggregatibacter	DESeq2 man. geoMeans (ds2)
2911.48	-0.0146423	0.0885919	-0.165278	0.868725	Low>High	0.975604	Haemophilus	DESeq2 man. geoMeans (ds2)
2.32018	0.120219	0.361859	0.332226	0.739719	High>Low	0.969215	Family.Pasteurellaceae.	DESeq2 man. geoMeans (ds2)
34.7345	0.275008	0.146818	1.87312	0.0610512	High>Low	0.335277	Saccharibacteria_(TM7)_[G.1]	DESeq2 man. geoMeans (ds2)
7.15447	0.437377	0.206592	2.11711	0.0342509	High>Low	0.312056	Saccharibacteria_(TM7)_[G.3]	DESeq2 man. geoMeans (ds2)
7.36351	0.221336	0.261315	0.847011	0.396989	High>Low	0.819318	Saccharibacteria_(TM7)_[G.6]	DESeq2 man. geoMeans (ds2)
1.10631	-0.155847	0.32888	-0.473871	0.635592	Low>High	0.920185	Family.Saccharibacteria_(TM7)_[F-1].	DESeq2 man. geoMeans (ds2)
0.897004	0.650553	0.309214	2.10389	0.0353878	High>Low	0.312056	Saccharibacteria_(TM7)_[G.5]	DESeq2 man. geoMeans (ds2)
61.7408	-0.073508	0.14003	-0.524946	0.59962	Low>High	0.9088	Treponema	DESeq2 man. geoMeans (ds2)
8.14538	0.00980539	0.17076	0.057422	0.954209	High>Low	0.975604	Fretibacterium	DESeq2 man. geoMeans (ds2)
9.2099	-0.353484	0.215761	-1.63831	0.101356	Low>High	0.409647	Kingdom.Bacteria.	DESeq2 man. geoMeans (ds2)
32.9571	0.29146	0.14347	2.03151	0.0422037	High>Low	0.320717	Others	DESeq2 man. geoMeans (ds2)

## Sheet: Smoking
baseMean	log2FoldChange	lfcSE	stat	pval	ordering	pval.adj	Feature	Method
68.1885	0.239937	0.269038	46.2004	9.28342e-11	Nonsmoker>Exsmoker	1.00055e-09	Absconditabacteria_(SR1)_[G.1]	DESeq2 man. geoMeans (ds2)
318.332	-0.177316	0.0895289	19.7009	5.27225e-05	Exsmoker>Nonsmoker	0.0001827	Actinomyces	DESeq2 man. geoMeans (ds2)
22.1074	0.0667681	0.131039	17.321	0.000173302	Nonsmoker>Exsmoker	0.000454332	Peptidiphaga	DESeq2 man. geoMeans (ds2)
706.109	-0.0299287	0.0757955	12.472	0.00195765	Exsmoker>Nonsmoker	0.00404025	Schaalia	DESeq2 man. geoMeans (ds2)
5.47418	0.219993	0.182991	43.2554	4.04765e-10	Nonsmoker>Exsmoker	3.92622e-09	Family.Actinomycetaceae.	DESeq2 man. geoMeans (ds2)
1941.72	-0.155884	0.0881446	26.3611	1.88697e-06	Exsmoker>Nonsmoker	9.15179e-06	Rothia	DESeq2 man. geoMeans (ds2)
12.5453	-0.376667	0.229122	40.3257	1.75143e-09	Exsmoker>Nonsmoker	1.54444e-08	Alloscardovia	DESeq2 man. geoMeans (ds2)
11.4961	-0.548613	0.25565	19.7003	5.27382e-05	Exsmoker>Nonsmoker	0.0001827	Bifidobacterium	DESeq2 man. geoMeans (ds2)
2.88125	-0.624943	0.353922	4.31788	0.115448	Exsmoker>Nonsmoker	0.155534	Parascardovia	DESeq2 man. geoMeans (ds2)
14.432	-0.721102	0.229712	10.4676	0.00533333	Exsmoker>Nonsmoker	0.0101438	Scardovia	DESeq2 man. geoMeans (ds2)
93.483	-0.037036	0.0973747	0.211687	0.899565	Exsmoker>Nonsmoker	0.908936	Corynebacterium	DESeq2 man. geoMeans (ds2)
1.56659	-0.190881	0.218081	5.28084	0.0713314	Exsmoker>Nonsmoker	0.101752	Olsenella	DESeq2 man. geoMeans (ds2)
120.867	-0.102112	0.0882709	30.161	2.82245e-07	Exsmoker>Nonsmoker	1.82519e-06	Atopobium	DESeq2 man. geoMeans (ds2)
1.39723	0.0544308	0.2064	17.5116	0.000157542	Nonsmoker>Exsmoker	0.000436617	Slackia	DESeq2 man. geoMeans (ds2)
4.33187	-0.330305	0.220511	19.0093	7.45055e-05	Exsmoker>Nonsmoker	0.000240901	Cryptobacterium	DESeq2 man. geoMeans (ds2)
6.61215	-0.200227	0.227093	51.6104	6.20802e-12	Exsmoker>Nonsmoker	1.00363e-10	Bacteroidetes_[G.3]	DESeq2 man. geoMeans (ds2)
4.70384	-0.382768	0.254165	12.1272	0.00232607	Exsmoker>Nonsmoker	0.00470059	Bacteroidetes_[G.5]	DESeq2 man. geoMeans (ds2)
0.869146	-0.159895	0.367003	7.15655	0.0279238	Exsmoker>Nonsmoker	0.0444034	Family.Bacteroidetes_[F-1].	DESeq2 man. geoMeans (ds2)
0.797065	-1.06685	0.345265	19.0655	7.2439e-05	Exsmoker>Nonsmoker	0.000240901	Bacteroidaceae_[G.1]	DESeq2 man. geoMeans (ds2)
12.2334	-0.267027	0.130752	53.8053	2.07175e-12	Exsmoker>Nonsmoker	4.01919e-11	Bacteroidales_[G.2]	DESeq2 man. geoMeans (ds2)
681.955	-0.111243	0.121897	16.201	0.000303393	Exsmoker>Nonsmoker	0.000700693	Porphyromonas	DESeq2 man. geoMeans (ds2)
22.126	0.00247299	0.0906662	2.01434	0.365251	Nonsmoker>Exsmoker	0.416815	Tannerella	DESeq2 man. geoMeans (ds2)
360.808	0.0412523	0.0972419	5.20391	0.0741286	Nonsmoker>Exsmoker	0.10421	Alloprevotella	DESeq2 man. geoMeans (ds2)
3819.34	0.0237178	0.0620239	1.67077	0.433708	Nonsmoker>Exsmoker	0.483559	Prevotella	DESeq2 man. geoMeans (ds2)
72.77	0.030967	0.0947781	18.3081	0.000105791	Nonsmoker>Exsmoker	0.000323218	Bergeyella	DESeq2 man. geoMeans (ds2)
225.407	-0.0228138	0.101649	10.1628	0.00621135	Exsmoker>Nonsmoker	0.0115866	Capnocytophaga	DESeq2 man. geoMeans (ds2)
307.223	-0.0407254	0.0840213	16.8881	0.000215182	Exsmoker>Nonsmoker	0.00054928	Gemella	DESeq2 man. geoMeans (ds2)
30.1268	0.148819	0.184327	6.2526	0.0438799	Nonsmoker>Exsmoker	0.0665055	Abiotrophia	DESeq2 man. geoMeans (ds2)
307.066	-0.212057	0.0737446	16.7926	0.000225706	Exsmoker>Nonsmoker	0.000561371	Granulicatella	DESeq2 man. geoMeans (ds2)
20.8871	-0.965017	0.266276	58.7699	1.7309e-13	Exsmoker>Nonsmoker	5.60019e-12	Lactobacillus	DESeq2 man. geoMeans (ds2)
3692.7	-0.183013	0.06421	16.282	0.000291349	Exsmoker>Nonsmoker	0.000689289	Streptococcus	DESeq2 man. geoMeans (ds2)
0.287543	0.0269506	0.253348	-3.71034	1	Nonsmoker>Exsmoker	1	Order.Lactobacillales.	DESeq2 man. geoMeans (ds2)
0.574445	-0.172528	0.204184	4.85318	0.0883374	Exsmoker>Nonsmoker	0.120686	Class.Bacilli.	DESeq2 man. geoMeans (ds2)
1.05768	-0.132409	0.304872	15.7791	0.00037464	Exsmoker>Nonsmoker	0.000845117	Clostridiales_[F.1][G-1]	DESeq2 man. geoMeans (ds2)
6.91794	0.119237	0.194558	1.81791	0.402945	Nonsmoker>Exsmoker	0.454485	Butyrivibrio	DESeq2 man. geoMeans (ds2)
36.8658	0.113933	0.107246	35.7774	1.70228e-08	Nonsmoker>Exsmoker	1.17944e-07	Catonella	DESeq2 man. geoMeans (ds2)
0.943004	0.494954	0.264498	7.97923	0.0185068	Nonsmoker>Exsmoker	0.0314941	Johnsonella	DESeq2 man. geoMeans (ds2)
88.0618	0.0614259	0.0765	2.31324	0.314547	Nonsmoker>Exsmoker	0.363227	Lachnoanaerobaculum	DESeq2 man. geoMeans (ds2)
27.796	0.21417	0.199482	12.4846	0.00194538	Nonsmoker>Exsmoker	0.00404025	Lachnospiraceae_[G.2]	DESeq2 man. geoMeans (ds2)
2.90454	0.0449917	0.206221	10.754	0.00462157	Nonsmoker>Exsmoker	0.00896584	Lachnospiraceae_[G.3]	DESeq2 man. geoMeans (ds2)
1.46815	-1.02566	0.288469	64.9444	7.8976e-15	Exsmoker>Nonsmoker	7.66067e-13	Lachnospiraceae_[G.7]	DESeq2 man. geoMeans (ds2)
1.42909	0.0475995	0.319158	6.14575	0.046288	Nonsmoker>Exsmoker	0.0690759	Lachnospiraceae_[G.8]	DESeq2 man. geoMeans (ds2)
147.302	0.0826131	0.0850563	7.1948	0.0273948	Nonsmoker>Exsmoker	0.0442883	Oribacterium	DESeq2 man. geoMeans (ds2)
2.80328	-0.461306	0.237787	7.23841	0.026804	Exsmoker>Nonsmoker	0.0440675	Shuttleworthia	DESeq2 man. geoMeans (ds2)
112.617	0.0394714	0.0958985	0.935488	0.626414	Nonsmoker>Exsmoker	0.660458	Stomatobaculum	DESeq2 man. geoMeans (ds2)
1.5158	-0.626433	0.264818	7.69243	0.0213604	Exsmoker>Nonsmoker	0.0357234	Family.Lachnospiraceae_[XIV].	DESeq2 man. geoMeans (ds2)
3.7066	-0.0168132	0.233267	17.7921	0.000136932	Exsmoker>Nonsmoker	0.000390658	Peptococcus	DESeq2 man. geoMeans (ds2)
40.9719	0.135028	0.117716	1.35896	0.50688	Nonsmoker>Exsmoker	0.546304	Parvimonas	DESeq2 man. geoMeans (ds2)
6.84477	-0.140474	0.228815	18.2923	0.000106629	Exsmoker>Nonsmoker	0.000323218	Filifactor	DESeq2 man. geoMeans (ds2)
41.1396	0.110299	0.081364	3.5586	0.168757	Nonsmoker>Exsmoker	0.214046	Mogibacterium	DESeq2 man. geoMeans (ds2)
67.6627	0.139726	0.144423	13.0444	0.00147042	Nonsmoker>Exsmoker	0.00316957	Peptostreptococcaceae_[XI][G.1]	DESeq2 man. geoMeans (ds2)
0.419404	0.0259391	0.306958	21.2231	2.46295e-05	Nonsmoker>Exsmoker	9.95443e-05	Peptostreptococcaceae_[XI][G.4]	DESeq2 man. geoMeans (ds2)
1.66512	0.101702	0.326275	16.3481	0.000281877	Nonsmoker>Exsmoker	0.000683552	Peptostreptococcaceae_[XI][G.5]	DESeq2 man. geoMeans (ds2)
1.01409	-0.664404	0.322671	29.1955	4.5738e-07	Exsmoker>Nonsmoker	2.77287e-06	Peptostreptococcaceae_[XI][G.6]	DESeq2 man. geoMeans (ds2)
4.72731	-0.185831	0.225235	8.53586	0.0140107	Exsmoker>Nonsmoker	0.0247098	Peptostreptococcaceae_[XI][G.7]	DESeq2 man. geoMeans (ds2)
8.7571	-0.113416	0.131388	47.0148	6.17819e-11	Exsmoker>Nonsmoker	7.49105e-10	Peptostreptococcaceae_[XI][G.9]	DESeq2 man. geoMeans (ds2)
42.9442	0.0279318	0.16612	37.1565	8.54199e-09	Nonsmoker>Exsmoker	6.37364e-08	Peptostreptococcus	DESeq2 man. geoMeans (ds2)
25.092	0.0527786	0.17178	6.00488	0.0496657	Nonsmoker>Exsmoker	0.0729935	Ruminococcaceae_[G.1]	DESeq2 man. geoMeans (ds2)
41.5537	0.187855	0.143657	3.58161	0.166826	Nonsmoker>Exsmoker	0.214046	Ruminococcaceae_[G.2]	DESeq2 man. geoMeans (ds2)
3.88089	-0.0956939	0.248887	27.3059	1.17654e-06	Exsmoker>Nonsmoker	6.34022e-06	Bulleidia	DESeq2 man. geoMeans (ds2)
1.45341	-0.696993	0.335229	8.36964	0.0152249	Exsmoker>Nonsmoker	0.0263717	Eggerthia	DESeq2 man. geoMeans (ds2)
74.3637	-0.0332043	0.0957563	0.282741	0.868168	Exsmoker>Nonsmoker	0.886445	Solobacterium	DESeq2 man. geoMeans (ds2)
4.51889	0.0528927	0.200416	21.2978	2.37274e-05	Nonsmoker>Exsmoker	9.95443e-05	Mycoplasma	DESeq2 man. geoMeans (ds2)
27.0484	-0.149984	0.181332	3.24551	0.197354	Exsmoker>Nonsmoker	0.245427	Mitsuokella	DESeq2 man. geoMeans (ds2)
222.097	0.128126	0.0814369	11.1729	0.00374832	Nonsmoker>Exsmoker	0.00742014	Selenomonas	DESeq2 man. geoMeans (ds2)
5.00791	0.578245	0.210171	20.9712	2.79357e-05	Nonsmoker>Exsmoker	0.000104222	Family.Selenomonadaceae.	DESeq2 man. geoMeans (ds2)
0.742917	-0.30523	0.195695	2.91131	0.233248	Exsmoker>Nonsmoker	0.275915	Class.Negativicutes.	DESeq2 man. geoMeans (ds2)
8.75106	0.0490846	0.195571	5.01088	0.0816396	Nonsmoker>Exsmoker	0.113129	Anaeroglobus	DESeq2 man. geoMeans (ds2)
36.2908	-0.0863617	0.0992027	17.3268	0.000172797	Exsmoker>Nonsmoker	0.000454332	Dialister	DESeq2 man. geoMeans (ds2)
408.747	-0.0122581	0.104881	8.81217	0.0122029	Exsmoker>Nonsmoker	0.0219199	Megasphaera	DESeq2 man. geoMeans (ds2)
0.520005	-0.47097	0.229358	18.1967	0.000111849	Exsmoker>Nonsmoker	0.000328769	Family.Veillonellaceae.	DESeq2 man. geoMeans (ds2)
5079.25	-0.0414567	0.0594895	3.83677	0.146844	Exsmoker>Nonsmoker	0.192485	Veillonella	DESeq2 man. geoMeans (ds2)
6.15679	-0.0613763	0.165649	3.01375	0.221601	Exsmoker>Nonsmoker	0.265374	Veillonellaceae_[G.1]	DESeq2 man. geoMeans (ds2)
0.847704	-0.24827	0.268055	1.56511	0.457236	Exsmoker>Nonsmoker	0.503999	Phylum.Firmicutes.	DESeq2 man. geoMeans (ds2)
927.832	0.15479	0.0779895	28.5071	6.45313e-07	Nonsmoker>Exsmoker	3.68208e-06	Fusobacterium	DESeq2 man. geoMeans (ds2)
682.846	-0.107938	0.0807724	21.0998	2.61963e-05	Exsmoker>Nonsmoker	0.000101642	Leptotrichia	DESeq2 man. geoMeans (ds2)
2.28061	0.250966	0.256611	9.46086	0.0088227	Nonsmoker>Exsmoker	0.0161472	Gracilibacteria_(GN02)_[G.1]	DESeq2 man. geoMeans (ds2)
68.6447	0.107973	0.149021	37.9667	5.69685e-09	Nonsmoker>Exsmoker	4.60495e-08	Lautropia	DESeq2 man. geoMeans (ds2)
2.34928	-0.330233	0.33768	6.74843	0.034245	Exsmoker>Nonsmoker	0.0535769	Ottowia	DESeq2 man. geoMeans (ds2)
8.77392	-0.0623362	0.126787	3.95832	0.138185	Exsmoker>Nonsmoker	0.183616	Eikenella	DESeq2 man. geoMeans (ds2)
99.1526	-0.0802412	0.107399	22.7945	1.1226e-05	Exsmoker>Nonsmoker	4.94966e-05	Kingella	DESeq2 man. geoMeans (ds2)
1330.03	-0.1171	0.121693	58.1933	2.30936e-13	Exsmoker>Nonsmoker	5.60019e-12	Neisseria	DESeq2 man. geoMeans (ds2)
6.10255	0.555452	0.286078	15.3839	0.000456491	Nonsmoker>Exsmoker	0.00100636	Family.Neisseriaceae.	DESeq2 man. geoMeans (ds2)
258.198	0.0862055	0.0700025	5.77836	0.0556219	Nonsmoker>Exsmoker	0.0805272	Campylobacter	DESeq2 man. geoMeans (ds2)
14.8345	-0.120776	0.107396	25.0638	3.60961e-06	Exsmoker>Nonsmoker	1.6673e-05	Cardiobacterium	DESeq2 man. geoMeans (ds2)
277.169	0.207529	0.141834	26.6984	1.59407e-06	Nonsmoker>Exsmoker	8.13815e-06	Aggregatibacter	DESeq2 man. geoMeans (ds2)
2907.35	-0.0439155	0.0963062	3.19306	0.202598	Exsmoker>Nonsmoker	0.24876	Haemophilus	DESeq2 man. geoMeans (ds2)
2.40843	-0.173114	0.392274	3.54494	0.169913	Exsmoker>Nonsmoker	0.214046	Family.Pasteurellaceae.	DESeq2 man. geoMeans (ds2)
36.191	0.230487	0.160925	2.47941	0.289469	Nonsmoker>Exsmoker	0.338295	Saccharibacteria_(TM7)_[G.1]	DESeq2 man. geoMeans (ds2)
7.13517	-0.0619486	0.224273	0.889863	0.640868	Exsmoker>Nonsmoker	0.668433	Saccharibacteria_(TM7)_[G.3]	DESeq2 man. geoMeans (ds2)
7.2904	-0.17929	0.285207	1.43962	0.486846	Exsmoker>Nonsmoker	0.530607	Saccharibacteria_(TM7)_[G.6]	DESeq2 man. geoMeans (ds2)
1.09909	0.000665037	0.358531	0.456671	0.795857	Nonsmoker>Exsmoker	0.821257	Family.Saccharibacteria_(TM7)_[F-1].	DESeq2 man. geoMeans (ds2)
0.915524	-0.117131	0.337788	1.08082	0.582509	Exsmoker>Nonsmoker	0.620917	Saccharibacteria_(TM7)_[G.5]	DESeq2 man. geoMeans (ds2)
63.3259	-0.0975167	0.147993	58.4613	2.01976e-13	Exsmoker>Nonsmoker	5.60019e-12	Treponema	DESeq2 man. geoMeans (ds2)
8.30588	0.0143662	0.17948	48.2396	3.34897e-11	Nonsmoker>Exsmoker	4.64072e-10	Fretibacterium	DESeq2 man. geoMeans (ds2)
9.38301	0.240855	0.232549	6.6705	0.0356057	Nonsmoker>Exsmoker	0.0548214	Kingdom.Bacteria.	DESeq2 man. geoMeans (ds2)
32.3267	0.0174493	0.154143	3.06475	0.216022	Nonsmoker>Exsmoker	0.261927	Others	DESeq2 man. geoMeans (ds2)

## Sheet: Sex
baseMean	log2FoldChange	lfcSE	stat	pval	ordering	pval.adj	Feature	Method
63.1989	0.175353	0.246221	0.505162	0.477241	Male>Female	0.690931	Absconditabacteria_(SR1)_[G.1]	DESeq2 man. geoMeans (ds2)
323.913	-0.113306	0.0833701	1.85031	0.173748	Female>Male	0.396846	Actinomyces	DESeq2 man. geoMeans (ds2)
22.046	-0.238113	0.118702	4.05934	0.0439277	Female>Male	0.213049	Peptidiphaga	DESeq2 man. geoMeans (ds2)
704.307	0.125061	0.0684993	3.32281	0.0683249	Male>Female	0.236697	Schaalia	DESeq2 man. geoMeans (ds2)
5.44211	-0.314921	0.170836	3.43986	0.063641	Female>Male	0.228636	Family.Actinomycetaceae.	DESeq2 man. geoMeans (ds2)
1939.25	0.010956	0.0803824	0.0186081	0.891496	Male>Female	0.919948	Rothia	DESeq2 man. geoMeans (ds2)
12.4599	0.403099	0.2111	3.59582	0.057925	Male>Female	0.228636	Alloscardovia	DESeq2 man. geoMeans (ds2)
11.4236	-0.0387181	0.23316	0.0304474	0.861479	Female>Male	0.898532	Bifidobacterium	DESeq2 man. geoMeans (ds2)
2.81115	0.646181	0.316774	4.07309	0.0435716	Male>Female	0.213049	Parascardovia	DESeq2 man. geoMeans (ds2)
12.546	0.266425	0.200252	1.75831	0.184835	Male>Female	0.407478	Scardovia	DESeq2 man. geoMeans (ds2)
93.726	-0.0344956	0.0879171	0.154659	0.694122	Female>Male	0.801546	Corynebacterium	DESeq2 man. geoMeans (ds2)
1.5669	0.19595	0.195003	1.24728	0.264073	Male>Female	0.462173	Olsenella	DESeq2 man. geoMeans (ds2)
120.491	0.152314	0.0804581	3.56895	0.0588695	Male>Female	0.228636	Atopobium	DESeq2 man. geoMeans (ds2)
1.39276	0.345831	0.186416	3.44382	0.0634889	Male>Female	0.228636	Slackia	DESeq2 man. geoMeans (ds2)
4.3017	0.679044	0.198845	11.3846	0.000740554	Male>Female	0.0143668	Cryptobacterium	DESeq2 man. geoMeans (ds2)
6.59121	0.463606	0.210918	4.80032	0.0284544	Male>Female	0.189333	Bacteroidetes_[G.3]	DESeq2 man. geoMeans (ds2)
4.67463	0.0994574	0.23078	0.196176	0.657826	Male>Female	0.785696	Bacteroidetes_[G.5]	DESeq2 man. geoMeans (ds2)
0.86802	0.0628004	0.332543	0.0665065	0.796493	Male>Female	0.849009	Family.Bacteroidetes_[F-1].	DESeq2 man. geoMeans (ds2)
0.792189	-0.524771	0.310561	2.95025	0.0858644	Female>Male	0.269195	Bacteroidaceae_[G.1]	DESeq2 man. geoMeans (ds2)
12.1605	0.0705796	0.121413	0.355929	0.550776	Male>Female	0.731853	Bacteroidales_[G.2]	DESeq2 man. geoMeans (ds2)
680.129	-0.0837271	0.1106	0.574085	0.44864	Female>Male	0.669509	Porphyromonas	DESeq2 man. geoMeans (ds2)
22.0547	-0.108237	0.0816001	1.83565	0.175461	Female>Male	0.396846	Tannerella	DESeq2 man. geoMeans (ds2)
361.865	0.225902	0.0873871	6.64321	0.00995344	Male>Female	0.088706	Alloprevotella	DESeq2 man. geoMeans (ds2)
3811.43	0.0409156	0.0557044	0.539	0.462847	Male>Female	0.680245	Prevotella	DESeq2 man. geoMeans (ds2)
72.5563	-0.187502	0.0857816	4.79562	0.0285322	Female>Male	0.189333	Bergeyella	DESeq2 man. geoMeans (ds2)
225.115	-0.178187	0.0917372	3.78564	0.0516941	Female>Male	0.228636	Capnocytophaga	DESeq2 man. geoMeans (ds2)
309.056	-0.24992	0.0763167	10.7596	0.00103737	Female>Male	0.0167708	Gemella	DESeq2 man. geoMeans (ds2)
29.9768	-0.316954	0.165655	3.68029	0.0550594	Female>Male	0.228636	Abiotrophia	DESeq2 man. geoMeans (ds2)
306.286	-0.0364134	0.0669924	0.299747	0.584041	Female>Male	0.753515	Granulicatella	DESeq2 man. geoMeans (ds2)
29.069	-0.3576	0.263015	1.85415	0.173301	Female>Male	0.396846	Lactobacillus	DESeq2 man. geoMeans (ds2)
3803.93	0.0995131	0.0627939	2.5053	0.113464	Male>Female	0.330432	Streptococcus	DESeq2 man. geoMeans (ds2)
0.286099	-0.255553	0.226376	-2.76787	1	Female>Male	1	Order.Lactobacillales.	DESeq2 man. geoMeans (ds2)
0.575092	-0.292193	0.179849	6.7544	0.00935166	Female>Male	0.088706	Class.Bacilli.	DESeq2 man. geoMeans (ds2)
1.05423	0.473265	0.275148	3.10645	0.0779826	Male>Female	0.260838	Clostridiales_[F.1][G-1]	DESeq2 man. geoMeans (ds2)
6.94417	-0.0767064	0.17538	0.196738	0.657367	Female>Male	0.785696	Butyrivibrio	DESeq2 man. geoMeans (ds2)
36.8212	-0.0330619	0.098853	0.116378	0.732997	Female>Male	0.807962	Catonella	DESeq2 man. geoMeans (ds2)
0.938821	-0.0516383	0.239059	0.242747	0.622229	Female>Male	0.767142	Johnsonella	DESeq2 man. geoMeans (ds2)
87.7811	-0.0687403	0.069088	0.99176	0.319313	Female>Male	0.524972	Lachnoanaerobaculum	DESeq2 man. geoMeans (ds2)
27.9873	-0.200966	0.181267	1.23302	0.266821	Female>Male	0.462173	Lachnospiraceae_[G.2]	DESeq2 man. geoMeans (ds2)
2.88918	-0.223749	0.187791	1.5353	0.215319	Female>Male	0.444383	Lachnospiraceae_[G.3]	DESeq2 man. geoMeans (ds2)
1.46882	0.958732	0.267384	12.1424	0.000492871	Male>Female	0.0143668	Lachnospiraceae_[G.7]	DESeq2 man. geoMeans (ds2)
1.43176	-0.287917	0.286439	1.09533	0.295294	Female>Male	0.493854	Lachnospiraceae_[G.8]	DESeq2 man. geoMeans (ds2)
147.048	0.0726971	0.0765604	0.900068	0.342763	Male>Female	0.551089	Oribacterium	DESeq2 man. geoMeans (ds2)
2.804	0.315573	0.21282	2.2447	0.134072	Male>Female	0.344679	Shuttleworthia	DESeq2 man. geoMeans (ds2)
112.677	-0.0810135	0.086129	0.886009	0.346561	Female>Male	0.551089	Stomatobaculum	DESeq2 man. geoMeans (ds2)
1.50858	-0.183802	0.239539	0.755806	0.384644	Female>Male	0.59223	Family.Lachnospiraceae_[XIV].	DESeq2 man. geoMeans (ds2)
3.70208	-0.187552	0.213804	0.819475	0.365334	Female>Male	0.57157	Peptococcus	DESeq2 man. geoMeans (ds2)
40.8492	0.0650925	0.106183	0.38828	0.533205	Male>Female	0.718345	Parvimonas	DESeq2 man. geoMeans (ds2)
6.83752	0.237795	0.207398	1.32188	0.250255	Male>Female	0.454654	Filifactor	DESeq2 man. geoMeans (ds2)
41.0771	-0.257623	0.0728595	12.5345	0.000399499	Female>Male	0.0143668	Mogibacterium	DESeq2 man. geoMeans (ds2)
67.4764	-0.224598	0.131103	2.94711	0.0860313	Female>Male	0.269195	Peptostreptococcaceae_[XI][G.1]	DESeq2 man. geoMeans (ds2)
0.417661	-0.102269	0.282585	-0.46938	1	Female>Male	1	Peptostreptococcaceae_[XI][G.4]	DESeq2 man. geoMeans (ds2)
1.66275	0.39959	0.298012	1.83175	0.175921	Male>Female	0.396846	Peptostreptococcaceae_[XI][G.5]	DESeq2 man. geoMeans (ds2)
1.01378	0.181844	0.294016	0.440449	0.506906	Male>Female	0.708049	Peptostreptococcaceae_[XI][G.6]	DESeq2 man. geoMeans (ds2)
4.7084	0.250993	0.204403	1.50339	0.22015	Male>Female	0.444886	Peptostreptococcaceae_[XI][G.7]	DESeq2 man. geoMeans (ds2)
8.72651	0.0596623	0.121399	0.288243	0.591348	Male>Female	0.753515	Peptostreptococcaceae_[XI][G.9]	DESeq2 man. geoMeans (ds2)
42.8338	-0.326955	0.152912	4.59934	0.0319842	Female>Male	0.193904	Peptostreptococcus	DESeq2 man. geoMeans (ds2)
25.1021	0.243604	0.155306	2.45575	0.117095	Male>Female	0.330432	Ruminococcaceae_[G.1]	DESeq2 man. geoMeans (ds2)
41.4593	-0.000106972	0.129437	0.000418148	0.983685	Female>Male	1	Ruminococcaceae_[G.2]	DESeq2 man. geoMeans (ds2)
3.85704	0.581035	0.22745	6.46953	0.0109739	Male>Female	0.088706	Bulleidia	DESeq2 man. geoMeans (ds2)
1.57961	1.15167	0.302711	14.2764	0.00015783	Male>Female	0.0143668	Eggerthia	DESeq2 man. geoMeans (ds2)
74.0588	-0.0314908	0.0863057	0.133776	0.714549	Female>Male	0.802378	Solobacterium	DESeq2 man. geoMeans (ds2)
4.49574	0.0863894	0.182388	0.239199	0.624785	Male>Female	0.767142	Mycoplasma	DESeq2 man. geoMeans (ds2)
26.8689	0.521135	0.162964	10.0625	0.0015132	Male>Female	0.0209686	Mitsuokella	DESeq2 man. geoMeans (ds2)
221.984	-0.0273644	0.073589	0.141898	0.706402	Female>Male	0.802378	Selenomonas	DESeq2 man. geoMeans (ds2)
5.03464	0.65462	0.191375	11.4955	0.000697653	Male>Female	0.0143668	Family.Selenomonadaceae.	DESeq2 man. geoMeans (ds2)
0.737155	-0.0333555	0.176469	0.165952	0.683735	Female>Male	0.799064	Class.Negativicutes.	DESeq2 man. geoMeans (ds2)
8.19585	-0.218457	0.172215	1.63529	0.200973	Female>Male	0.433208	Anaeroglobus	DESeq2 man. geoMeans (ds2)
36.4394	0.169301	0.0903146	3.53701	0.0600134	Male>Female	0.228636	Dialister	DESeq2 man. geoMeans (ds2)
407.985	0.148473	0.0951205	2.42743	0.119228	Male>Female	0.330432	Megasphaera	DESeq2 man. geoMeans (ds2)
0.526629	0.299014	0.207019	2.36408	0.124157	Male>Female	0.334534	Family.Veillonellaceae.	DESeq2 man. geoMeans (ds2)
5067.79	-0.0667088	0.0535571	1.5533	0.212648	Female>Male	0.444383	Veillonella	DESeq2 man. geoMeans (ds2)
6.14428	0.170129	0.148962	1.30607	0.253107	Male>Female	0.454654	Veillonellaceae_[G.1]	DESeq2 man. geoMeans (ds2)
0.891263	0.0601147	0.246136	0.12882	0.719659	Male>Female	0.802378	Phylum.Firmicutes.	DESeq2 man. geoMeans (ds2)
927.107	-0.112222	0.0711539	2.49313	0.114344	Female>Male	0.330432	Fusobacterium	DESeq2 man. geoMeans (ds2)
683.252	-0.0387239	0.0735051	0.277793	0.598151	Female>Male	0.753515	Leptotrichia	DESeq2 man. geoMeans (ds2)
2.40684	0.0656098	0.237864	0.0840943	0.771824	Male>Female	0.836984	Gracilibacteria_(GN02)_[G.1]	DESeq2 man. geoMeans (ds2)
68.4202	-0.156196	0.136707	1.31001	0.252394	Female>Male	0.454654	Lautropia	DESeq2 man. geoMeans (ds2)
2.33426	-0.609016	0.30436	4.10173	0.0428395	Female>Male	0.213049	Ottowia	DESeq2 man. geoMeans (ds2)
8.7736	-0.027428	0.114395	0.0805281	0.776583	Female>Male	0.836984	Eikenella	DESeq2 man. geoMeans (ds2)
99.8204	0.0233131	0.0984602	0.0563807	0.812311	Male>Female	0.856458	Kingella	DESeq2 man. geoMeans (ds2)
1329.09	-0.158842	0.112429	2.00177	0.157116	Female>Male	0.390775	Neisseria	DESeq2 man. geoMeans (ds2)
5.68243	-0.137544	0.258438	0.292393	0.588691	Female>Male	0.753515	Family.Neisseriaceae.	DESeq2 man. geoMeans (ds2)
257.813	-0.0678509	0.063027	1.16475	0.280483	Female>Male	0.477313	Campylobacter	DESeq2 man. geoMeans (ds2)
14.7982	-0.0632386	0.0984197	0.432094	0.510963	Female>Male	0.708049	Cardiobacterium	DESeq2 man. geoMeans (ds2)
275.522	0.0836326	0.129787	0.414468	0.51971	Male>Female	0.710027	Aggregatibacter	DESeq2 man. geoMeans (ds2)
2905.93	-0.176355	0.0864876	4.17042	0.0411355	Female>Male	0.213049	Haemophilus	DESeq2 man. geoMeans (ds2)
2.39783	0.998282	0.350463	7.91489	0.00490295	Male>Female	0.0594483	Family.Pasteurellaceae.	DESeq2 man. geoMeans (ds2)
36.0392	-0.215715	0.144596	2.23371	0.135029	Female>Male	0.344679	Saccharibacteria_(TM7)_[G.1]	DESeq2 man. geoMeans (ds2)
7.11373	0.240982	0.201457	1.41833	0.233678	Male>Female	0.454654	Saccharibacteria_(TM7)_[G.3]	DESeq2 man. geoMeans (ds2)
7.23762	-0.553967	0.255477	4.75117	0.0292783	Female>Male	0.189333	Saccharibacteria_(TM7)_[G.6]	DESeq2 man. geoMeans (ds2)
1.10039	-0.258223	0.318738	0.677997	0.410277	Female>Male	0.621827	Family.Saccharibacteria_(TM7)_[F-1].	DESeq2 man. geoMeans (ds2)
0.916282	0.32748	0.30192	1.31628	0.251261	Male>Female	0.454654	Saccharibacteria_(TM7)_[G.5]	DESeq2 man. geoMeans (ds2)
63.1946	0.350012	0.136662	6.5145	0.0106999	Male>Female	0.088706	Treponema	DESeq2 man. geoMeans (ds2)
8.26795	0.194159	0.166141	1.37734	0.240554	Male>Female	0.454654	Fretibacterium	DESeq2 man. geoMeans (ds2)
9.36899	0.14268	0.210076	0.456197	0.499407	Male>Female	0.708049	Kingdom.Bacteria.	DESeq2 man. geoMeans (ds2)
33.1524	-0.0602897	0.139737	0.188465	0.664197	Female>Male	0.785696	Others	DESeq2 man. geoMeans (ds2)

## Sheet: Alcprweek
baseMean	log2FoldChange	lfcSE	stat	pval	ordering	pval.adj	Feature	Method
67.4526	0.30629	0.426014	3.40353	0.182362	Moderate>Abstinence	0.402025	Absconditabacteria_(SR1)_[G.1]	DESeq2 man. geoMeans (ds2)
320.624	-0.260124	0.142144	7.23632	0.026832	Abstinence>Moderate	0.144595	Actinomyces	DESeq2 man. geoMeans (ds2)
21.8789	0.0966385	0.204115	2.71821	0.25689	Moderate>Abstinence	0.470158	Peptidiphaga	DESeq2 man. geoMeans (ds2)
718.239	-0.00531058	0.118295	3.31903	0.190232	Abstinence>Moderate	0.410055	Schaalia	DESeq2 man. geoMeans (ds2)
5.42455	-0.228488	0.294089	2.2881	0.318526	Abstinence>Moderate	0.561764	Family.Actinomycetaceae.	DESeq2 man. geoMeans (ds2)
2115.36	-1.14522	0.14725	71.4748	3.01604e-16	Abstinence>Moderate	2.92556e-14	Rothia	DESeq2 man. geoMeans (ds2)
11.6021	-0.732849	0.355741	4.68232	0.096216	Abstinence>Moderate	0.259249	Alloscardovia	DESeq2 man. geoMeans (ds2)
12.7931	-1.01732	0.409761	10.8721	0.00435666	Abstinence>Moderate	0.0478394	Bifidobacterium	DESeq2 man. geoMeans (ds2)
2.72288	-0.235779	0.547063	3.99842	0.135443	Abstinence>Moderate	0.328448	Parascardovia	DESeq2 man. geoMeans (ds2)
12.6266	0.565276	0.351812	3.00708	0.222341	Moderate>Abstinence	0.429664	Scardovia	DESeq2 man. geoMeans (ds2)
93.2796	-0.378003	0.152743	8.15267	0.0169695	Abstinence>Moderate	0.102878	Corynebacterium	DESeq2 man. geoMeans (ds2)
1.51877	0.342782	0.344747	3.25599	0.196323	Moderate>Abstinence	0.413985	Olsenella	DESeq2 man. geoMeans (ds2)
120.941	-0.0516899	0.139852	6.47485	0.0392648	Abstinence>Moderate	0.165595	Atopobium	DESeq2 man. geoMeans (ds2)
1.37508	0.0568201	0.328923	5.50238	0.063852	Moderate>Abstinence	0.213574	Slackia	DESeq2 man. geoMeans (ds2)
4.37523	-0.796428	0.34245	12.6001	0.00183618	Abstinence>Moderate	0.0356219	Cryptobacterium	DESeq2 man. geoMeans (ds2)
6.67145	-0.154765	0.364045	0.58261	0.747288	Abstinence>Moderate	0.86294	Bacteroidetes_[G.3]	DESeq2 man. geoMeans (ds2)
4.54358	-0.0417876	0.394242	0.123005	0.940351	Abstinence>Moderate	0.950146	Bacteroidetes_[G.5]	DESeq2 man. geoMeans (ds2)
0.907893	0.111324	0.576389	1.01637	0.601587	Moderate>Abstinence	0.777276	Family.Bacteroidetes_[F-1].	DESeq2 man. geoMeans (ds2)
0.729024	0.420284	0.560291	0.901167	0.637256	Moderate>Abstinence	0.786878	Bacteroidaceae_[G.1]	DESeq2 man. geoMeans (ds2)
12.1112	-0.0850423	0.212121	1.83867	0.398783	Abstinence>Moderate	0.618366	Bacteroidales_[G.2]	DESeq2 man. geoMeans (ds2)
681.927	0.0871977	0.191842	0.225132	0.893538	Moderate>Abstinence	0.922055	Porphyromonas	DESeq2 man. geoMeans (ds2)
22.2027	-0.0493248	0.143772	0.308348	0.857123	Abstinence>Moderate	0.903706	Tannerella	DESeq2 man. geoMeans (ds2)
368.507	0.477599	0.151653	9.52952	0.00852493	Moderate>Abstinence	0.0826918	Alloprevotella	DESeq2 man. geoMeans (ds2)
3797.65	0.108587	0.0965646	1.85808	0.394932	Moderate>Abstinence	0.618366	Prevotella	DESeq2 man. geoMeans (ds2)
71.0187	-0.144071	0.145359	2.79308	0.247452	Abstinence>Moderate	0.461594	Bergeyella	DESeq2 man. geoMeans (ds2)
220.403	-0.229208	0.157818	8.31301	0.0156622	Abstinence>Moderate	0.102878	Capnocytophaga	DESeq2 man. geoMeans (ds2)
304.067	-0.239855	0.13047	4.9911	0.0824509	Abstinence>Moderate	0.242356	Gemella	DESeq2 man. geoMeans (ds2)
29.5021	0.165491	0.286399	1.08773	0.5805	Moderate>Abstinence	0.77135	Abiotrophia	DESeq2 man. geoMeans (ds2)
305.241	-0.31623	0.114952	8.56437	0.0138125	Abstinence>Moderate	0.102878	Granulicatella	DESeq2 man. geoMeans (ds2)
26.5896	-2.68861	0.427399	67.5326	2.16512e-15	Abstinence>Moderate	1.05008e-13	Lactobacillus	DESeq2 man. geoMeans (ds2)
3749.45	-0.65386	0.102003	45.5821	1.26469e-10	Abstinence>Moderate	4.08916e-09	Streptococcus	DESeq2 man. geoMeans (ds2)
0.277018	0.199008	0.405033	-2.91944	1	Moderate>Abstinence	1	Order.Lactobacillales.	DESeq2 man. geoMeans (ds2)
0.575067	-0.420973	0.297717	6.72935	0.0345733	Abstinence>Moderate	0.152437	Class.Bacilli.	DESeq2 man. geoMeans (ds2)
1.04905	-0.30013	0.469784	0.502989	0.777638	Abstinence>Moderate	0.881992	Clostridiales_[F.1][G-1]	DESeq2 man. geoMeans (ds2)
6.83551	0.2282	0.301147	1.80989	0.404563	Moderate>Abstinence	0.618366	Butyrivibrio	DESeq2 man. geoMeans (ds2)
37.1962	0.393979	0.169559	6.31253	0.0425845	Moderate>Abstinence	0.172112	Catonella	DESeq2 man. geoMeans (ds2)
0.959289	-0.0321102	0.409846	0.991875	0.609	Abstinence>Moderate	0.777276	Johnsonella	DESeq2 man. geoMeans (ds2)
89.1666	0.150233	0.120023	1.56142	0.458081	Moderate>Abstinence	0.663192	Lachnoanaerobaculum	DESeq2 man. geoMeans (ds2)
27.5036	0.39824	0.317651	2.00091	0.367712	Moderate>Abstinence	0.612723	Lachnospiraceae_[G.2]	DESeq2 man. geoMeans (ds2)
2.93419	-0.188986	0.324778	5.23033	0.0731557	Abstinence>Moderate	0.228906	Lachnospiraceae_[G.3]	DESeq2 man. geoMeans (ds2)
1.44397	-0.237294	0.459168	6.01253	0.049476	Abstinence>Moderate	0.181986	Lachnospiraceae_[G.7]	DESeq2 man. geoMeans (ds2)
1.42026	0.317872	0.502814	3.41385	0.181423	Moderate>Abstinence	0.402025	Lachnospiraceae_[G.8]	DESeq2 man. geoMeans (ds2)
149.267	0.109653	0.13269	0.69165	0.707636	Moderate>Abstinence	0.847416	Oribacterium	DESeq2 man. geoMeans (ds2)
2.7926	-0.252977	0.375707	4.23142	0.120548	Abstinence>Moderate	0.307714	Shuttleworthia	DESeq2 man. geoMeans (ds2)
113.863	0.0142138	0.149442	2.56656	0.277126	Moderate>Abstinence	0.497801	Stomatobaculum	DESeq2 man. geoMeans (ds2)
1.49137	0.269835	0.422825	1.50295	0.471671	Moderate>Abstinence	0.664014	Family.Lachnospiraceae_[XIV].	DESeq2 man. geoMeans (ds2)
3.7832	0.263056	0.362227	1.05781	0.589249	Moderate>Abstinence	0.772394	Peptococcus	DESeq2 man. geoMeans (ds2)
41.2315	0.460625	0.18515	8.19504	0.0166138	Moderate>Abstinence	0.102878	Parvimonas	DESeq2 man. geoMeans (ds2)
6.72369	0.258489	0.3586	4.90244	0.0861884	Moderate>Abstinence	0.24589	Filifactor	DESeq2 man. geoMeans (ds2)
41.2918	0.0878236	0.126536	1.33051	0.514143	Moderate>Abstinence	0.692665	Mogibacterium	DESeq2 man. geoMeans (ds2)
68.8423	0.364555	0.2268	5.16601	0.0755466	Moderate>Abstinence	0.229001	Peptostreptococcaceae_[XI][G.1]	DESeq2 man. geoMeans (ds2)
0.406986	-0.210378	0.497122	1.97403	0.372687	Abstinence>Moderate	0.612723	Peptostreptococcaceae_[XI][G.4]	DESeq2 man. geoMeans (ds2)
1.67538	0.154886	0.508382	0.398708	0.81926	Moderate>Abstinence	0.895607	Peptostreptococcaceae_[XI][G.5]	DESeq2 man. geoMeans (ds2)
0.997499	0.432219	0.52281	3.06155	0.216368	Moderate>Abstinence	0.42832	Peptostreptococcaceae_[XI][G.6]	DESeq2 man. geoMeans (ds2)
4.78453	1.13857	0.35679	14.4226	0.000738188	Moderate>Abstinence	0.0179011	Peptostreptococcaceae_[XI][G.7]	DESeq2 man. geoMeans (ds2)
8.71201	0.215201	0.212569	1.66817	0.434272	Moderate>Abstinence	0.638248	Peptostreptococcaceae_[XI][G.9]	DESeq2 man. geoMeans (ds2)
41.8868	0.39107	0.263744	5.33222	0.069522	Moderate>Abstinence	0.224788	Peptostreptococcus	DESeq2 man. geoMeans (ds2)
24.2574	0.64854	0.264615	5.68906	0.0581615	Moderate>Abstinence	0.201488	Ruminococcaceae_[G.1]	DESeq2 man. geoMeans (ds2)
41.3219	0.395822	0.223443	4.81839	0.0898876	Moderate>Abstinence	0.249117	Ruminococcaceae_[G.2]	DESeq2 man. geoMeans (ds2)
3.88318	-0.0234887	0.391813	0.370309	0.830976	Abstinence>Moderate	0.895607	Bulleidia	DESeq2 man. geoMeans (ds2)
1.42743	0.67869	0.535921	5.97418	0.050434	Moderate>Abstinence	0.181986	Eggerthia	DESeq2 man. geoMeans (ds2)
75.7477	0.262436	0.151007	2.97527	0.225906	Moderate>Abstinence	0.429664	Solobacterium	DESeq2 man. geoMeans (ds2)
4.64429	0.194944	0.320817	0.424016	0.808958	Moderate>Abstinence	0.895607	Mycoplasma	DESeq2 man. geoMeans (ds2)
26.0117	-0.0677282	0.28092	10.8348	0.00443871	Abstinence>Moderate	0.0478394	Mitsuokella	DESeq2 man. geoMeans (ds2)
219.775	0.0510998	0.127624	0.866923	0.648261	Moderate>Abstinence	0.786878	Selenomonas	DESeq2 man. geoMeans (ds2)
4.8512	1.09051	0.337556	11.0903	0.00390644	Moderate>Abstinence	0.0478394	Family.Selenomonadaceae.	DESeq2 man. geoMeans (ds2)
0.735669	0.179408	0.313476	0.491872	0.781972	Moderate>Abstinence	0.881992	Class.Negativicutes.	DESeq2 man. geoMeans (ds2)
7.21886	0.726324	0.291368	5.96539	0.050656	Moderate>Abstinence	0.181986	Anaeroglobus	DESeq2 man. geoMeans (ds2)
36.1012	-0.00141204	0.156494	1.50011	0.47234	Abstinence>Moderate	0.664014	Dialister	DESeq2 man. geoMeans (ds2)
412.946	0.135063	0.162438	12.1763	0.00226962	Moderate>Abstinence	0.0366922	Megasphaera	DESeq2 man. geoMeans (ds2)
0.515088	0.191054	0.369256	1.74598	0.4177	Moderate>Abstinence	0.623338	Family.Veillonellaceae.	DESeq2 man. geoMeans (ds2)
5045.25	-0.177439	0.0926803	4.33523	0.11445	Abstinence>Moderate	0.300045	Veillonella	DESeq2 man. geoMeans (ds2)
6.29827	-0.0497463	0.257579	0.167831	0.919509	Abstinence>Moderate	0.938867	Veillonellaceae_[G.1]	DESeq2 man. geoMeans (ds2)
0.873565	1.07739	0.439879	6.75137	0.0341947	Moderate>Abstinence	0.152437	Phylum.Firmicutes.	DESeq2 man. geoMeans (ds2)
930.532	0.187324	0.122833	3.15013	0.206994	Moderate>Abstinence	0.422124	Fusobacterium	DESeq2 man. geoMeans (ds2)
678.571	-0.240569	0.127469	4.16157	0.124832	Abstinence>Moderate	0.31048	Leptotrichia	DESeq2 man. geoMeans (ds2)
2.30121	-0.216454	0.408011	7.85887	0.0196548	Abstinence>Moderate	0.112148	Gracilibacteria_(GN02)_[G.1]	DESeq2 man. geoMeans (ds2)
69.8162	0.186124	0.228408	9.0254	0.0109688	Moderate>Abstinence	0.0967248	Lautropia	DESeq2 man. geoMeans (ds2)
2.03783	0.247835	0.538466	0.238186	0.887725	Moderate>Abstinence	0.922055	Ottowia	DESeq2 man. geoMeans (ds2)
8.66995	-0.1275	0.196236	0.589652	0.744661	Abstinence>Moderate	0.86294	Eikenella	DESeq2 man. geoMeans (ds2)
96.5506	0.314968	0.16606	3.45782	0.177478	Moderate>Abstinence	0.402025	Kingella	DESeq2 man. geoMeans (ds2)
1316.02	-0.0712408	0.189731	2.20677	0.331747	Abstinence>Moderate	0.574633	Neisseria	DESeq2 man. geoMeans (ds2)
5.47752	0.208944	0.441824	0.638327	0.726757	Moderate>Abstinence	0.8597	Family.Neisseriaceae.	DESeq2 man. geoMeans (ds2)
259.133	-0.00633551	0.109004	1.35521	0.507832	Abstinence>Moderate	0.692665	Campylobacter	DESeq2 man. geoMeans (ds2)
14.6135	-0.228806	0.170669	2.04867	0.359036	Abstinence>Moderate	0.610991	Cardiobacterium	DESeq2 man. geoMeans (ds2)
273.7	-0.00624069	0.222401	0.866533	0.648388	Abstinence>Moderate	0.786878	Aggregatibacter	DESeq2 man. geoMeans (ds2)
2937.06	-0.0350303	0.1519	1.79301	0.407994	Abstinence>Moderate	0.618366	Haemophilus	DESeq2 man. geoMeans (ds2)
2.28627	0.161739	0.601372	3.13193	0.208886	Moderate>Abstinence	0.422124	Family.Pasteurellaceae.	DESeq2 man. geoMeans (ds2)
37.0383	0.00653442	0.250568	0.335072	0.845746	Moderate>Abstinence	0.90151	Saccharibacteria_(TM7)_[G.1]	DESeq2 man. geoMeans (ds2)
7.17257	-0.0356755	0.340634	0.373746	0.829549	Abstinence>Moderate	0.895607	Saccharibacteria_(TM7)_[G.3]	DESeq2 man. geoMeans (ds2)
7.14494	-0.427224	0.443829	8.47985	0.0144087	Abstinence>Moderate	0.102878	Saccharibacteria_(TM7)_[G.6]	DESeq2 man. geoMeans (ds2)
1.15046	-0.369229	0.555693	1.88327	0.389989	Abstinence>Moderate	0.618366	Family.Saccharibacteria_(TM7)_[F-1].	DESeq2 man. geoMeans (ds2)
0.91262	0.390499	0.523794	0.864734	0.648971	Moderate>Abstinence	0.786878	Saccharibacteria_(TM7)_[G.5]	DESeq2 man. geoMeans (ds2)
64.3875	0.311753	0.237576	3.49952	0.173815	Moderate>Abstinence	0.402025	Treponema	DESeq2 man. geoMeans (ds2)
8.34642	-0.144391	0.288757	7.06197	0.0292761	Abstinence>Moderate	0.149462	Fretibacterium	DESeq2 man. geoMeans (ds2)
9.20615	1.01149	0.364486	6.81851	0.0330659	Moderate>Abstinence	0.152437	Kingdom.Bacteria.	DESeq2 man. geoMeans (ds2)
32.7487	-0.0908027	0.239742	1.41836	0.492047	Abstinence>Moderate	0.681837	Others	DESeq2 man. geoMeans (ds2)

## Sheet: hba1c
baseMean	log2FoldChange	lfcSE	stat	pval	ordering	pval.adj	Feature	Method
65.8084	-2.07818	0.333531	32.5802	8.41985e-08	Low>Medium	4.08363e-06	Absconditabacteria_(SR1)_[G.1]	DESeq2 man. geoMeans (ds2)
323.599	0.197852	0.113811	3.51299	0.172649	Medium>Low	0.378281	Actinomyces	DESeq2 man. geoMeans (ds2)
22.0051	0.0121258	0.162879	0.16068	0.922803	Medium>Low	0.971346	Peptidiphaga	DESeq2 man. geoMeans (ds2)
702.496	0.0856261	0.0934267	4.99907	0.0821232	Medium>Low	0.297411	Schaalia	DESeq2 man. geoMeans (ds2)
5.43675	-0.118076	0.235681	0.660854	0.718617	Low>Medium	0.850071	Family.Actinomycetaceae.	DESeq2 man. geoMeans (ds2)
1938.7	0.306134	0.10921	8.62406	0.0134063	Medium>Low	0.160871	Rothia	DESeq2 man. geoMeans (ds2)
12.4584	0.119929	0.288965	1.16539	0.558393	Medium>Low	0.741974	Alloscardovia	DESeq2 man. geoMeans (ds2)
12.6345	0.118978	0.325195	2.41365	0.299146	Medium>Low	0.527585	Bifidobacterium	DESeq2 man. geoMeans (ds2)
2.80661	0.819767	0.428546	4.89385	0.0865593	Medium>Low	0.297411	Parascardovia	DESeq2 man. geoMeans (ds2)
14.4043	0.349529	0.282847	3.17215	0.204728	Medium>Low	0.395088	Scardovia	DESeq2 man. geoMeans (ds2)
93.6716	0.23437	0.119598	7.18237	0.0275657	Medium>Low	0.194156	Corynebacterium	DESeq2 man. geoMeans (ds2)
1.5662	-0.188477	0.270612	3.48023	0.1755	Low>Medium	0.378281	Olsenella	DESeq2 man. geoMeans (ds2)
119.806	-0.0232645	0.109796	0.0998128	0.951318	Low>Medium	0.971346	Atopobium	DESeq2 man. geoMeans (ds2)
1.38662	-0.669227	0.267089	7.14949	0.0280225	Low>Medium	0.194156	Slackia	DESeq2 man. geoMeans (ds2)
4.28997	-0.487918	0.276388	4.91531	0.0856356	Low>Medium	0.297411	Cryptobacterium	DESeq2 man. geoMeans (ds2)
6.58698	-0.0848245	0.289686	1.99062	0.36961	Low>Medium	0.607663	Bacteroidetes_[G.3]	DESeq2 man. geoMeans (ds2)
4.67042	-0.191015	0.316864	1.34629	0.510103	Low>Medium	0.717101	Bacteroidetes_[G.5]	DESeq2 man. geoMeans (ds2)
0.866983	-0.219061	0.460498	0.40523	0.816593	Low>Medium	0.942922	Family.Bacteroidetes_[F-1].	DESeq2 man. geoMeans (ds2)
0.792438	0.197809	0.426916	0.249025	0.882927	Medium>Low	0.971346	Bacteroidaceae_[G.1]	DESeq2 man. geoMeans (ds2)
12.1393	0.0378558	0.166119	2.02842	0.362689	Medium>Low	0.606566	Bacteroidales_[G.2]	DESeq2 man. geoMeans (ds2)
679.779	-0.0412445	0.150683	5.65477	0.0591673	Low>Medium	0.297411	Porphyromonas	DESeq2 man. geoMeans (ds2)
22.0332	0.00647227	0.111535	7.76974	0.0205505	Medium>Low	0.181218	Tannerella	DESeq2 man. geoMeans (ds2)
360.556	-0.447557	0.118605	17.3856	0.000167789	Low>Medium	0.00406888	Alloprevotella	DESeq2 man. geoMeans (ds2)
3802.73	0.00644681	0.0756993	8.2034	0.0165445	Medium>Low	0.160871	Prevotella	DESeq2 man. geoMeans (ds2)
72.4816	-0.162362	0.11686	12.8142	0.00164981	Low>Medium	0.026672	Bergeyella	DESeq2 man. geoMeans (ds2)
225.07	0.08481	0.125451	1.10724	0.574866	Medium>Low	0.743588	Capnocytophaga	DESeq2 man. geoMeans (ds2)
326.426	0.0521136	0.113011	3.39868	0.182804	Medium>Low	0.378281	Gemella	DESeq2 man. geoMeans (ds2)
29.9626	0.334578	0.225796	6.47349	0.0392916	Medium>Low	0.254086	Abiotrophia	DESeq2 man. geoMeans (ds2)
306.051	0.0871442	0.0915222	1.25772	0.533201	Medium>Low	0.728457	Granulicatella	DESeq2 man. geoMeans (ds2)
38.2201	3.10561	0.34925	112.813	3.18361e-25	Medium>Low	3.0881e-23	Lactobacillus	DESeq2 man. geoMeans (ds2)
3800.83	0.405744	0.0846926	24.3948	5.04343e-06	Medium>Low	0.000163071	Streptococcus	DESeq2 man. geoMeans (ds2)
0.286202	0.14636	0.312922	-3.30175	1	Medium>Low	1	Order.Lactobacillales.	DESeq2 man. geoMeans (ds2)
0.574598	0.192292	0.248148	5.42002	0.0665363	Medium>Low	0.297411	Class.Bacilli.	DESeq2 man. geoMeans (ds2)
1.05469	0.340086	0.372741	3.35126	0.187191	Medium>Low	0.378281	Clostridiales_[F.1][G-1]	DESeq2 man. geoMeans (ds2)
6.9099	0.0820428	0.239722	0.753545	0.686072	Medium>Low	0.821593	Butyrivibrio	DESeq2 man. geoMeans (ds2)
36.7606	-0.042396	0.135328	0.108004	0.94743	Low>Medium	0.971346	Catonella	DESeq2 man. geoMeans (ds2)
0.939166	-0.0560146	0.328959	2.95932	0.227715	Low>Medium	0.418502	Johnsonella	DESeq2 man. geoMeans (ds2)
87.6095	0.0471543	0.0942405	4.58169	0.101181	Medium>Low	0.297411	Lachnoanaerobaculum	DESeq2 man. geoMeans (ds2)
27.8875	-0.641406	0.247613	6.13569	0.0465213	Low>Medium	0.265445	Lachnospiraceae_[G.2]	DESeq2 man. geoMeans (ds2)
2.88757	-0.128266	0.259491	1.66714	0.434496	Low>Medium	0.645855	Lachnospiraceae_[G.3]	DESeq2 man. geoMeans (ds2)
1.46909	0.474223	0.364627	3.14307	0.207727	Medium>Low	0.395088	Lachnospiraceae_[G.7]	DESeq2 man. geoMeans (ds2)
1.43242	-0.384076	0.396747	1.49966	0.472446	Low>Medium	0.683989	Lachnospiraceae_[G.8]	DESeq2 man. geoMeans (ds2)
146.763	-0.0590927	0.104707	0.335521	0.845556	Low>Medium	0.953709	Oribacterium	DESeq2 man. geoMeans (ds2)
2.80463	-0.457637	0.293952	5.85877	0.05343	Low>Medium	0.287928	Shuttleworthia	DESeq2 man. geoMeans (ds2)
112.522	0.117244	0.117486	3.9155	0.141175	Medium>Low	0.351128	Stomatobaculum	DESeq2 man. geoMeans (ds2)
1.60372	-0.798847	0.342674	7.42256	0.0244462	Low>Medium	0.194156	Family.Lachnospiraceae_[XIV].	DESeq2 man. geoMeans (ds2)
3.70135	-0.258567	0.29491	0.784109	0.675667	Low>Medium	0.821593	Peptococcus	DESeq2 man. geoMeans (ds2)
40.8301	-0.412436	0.145037	8.19856	0.0165846	Low>Medium	0.160871	Parvimonas	DESeq2 man. geoMeans (ds2)
6.83527	-0.0554102	0.284401	0.381663	0.826272	Low>Medium	0.942922	Filifactor	DESeq2 man. geoMeans (ds2)
41.0236	0.0669011	0.100222	4.18464	0.1234	Medium>Low	0.320248	Mogibacterium	DESeq2 man. geoMeans (ds2)
67.2116	-0.138328	0.178926	4.70008	0.0953653	Low>Medium	0.297411	Peptostreptococcaceae_[XI][G.1]	DESeq2 man. geoMeans (ds2)
0.417847	0.26081	0.385786	-0.106278	1	Medium>Low	1	Peptostreptococcaceae_[XI][G.4]	DESeq2 man. geoMeans (ds2)
1.66279	0.0440189	0.409247	0.859761	0.650587	Medium>Low	0.81957	Peptostreptococcaceae_[XI][G.5]	DESeq2 man. geoMeans (ds2)
1.01425	0.130933	0.401438	0.150591	0.927469	Medium>Low	0.971346	Peptostreptococcaceae_[XI][G.6]	DESeq2 man. geoMeans (ds2)
4.70941	0.00952812	0.279371	0.517288	0.772098	Medium>Low	0.902331	Peptostreptococcaceae_[XI][G.7]	DESeq2 man. geoMeans (ds2)
8.71948	-0.0374629	0.166311	4.63573	0.0984835	Low>Medium	0.297411	Peptostreptococcaceae_[XI][G.9]	DESeq2 man. geoMeans (ds2)
42.8126	-0.18014	0.209015	5.32589	0.0697426	Low>Medium	0.297411	Peptostreptococcus	DESeq2 man. geoMeans (ds2)
25.0982	-0.271695	0.212641	1.64447	0.439448	Low>Medium	0.645855	Ruminococcaceae_[G.1]	DESeq2 man. geoMeans (ds2)
41.2189	-0.0558955	0.176713	0.114588	0.944317	Low>Medium	0.971346	Ruminococcaceae_[G.2]	DESeq2 man. geoMeans (ds2)
3.85838	0.281023	0.309936	4.82108	0.089767	Medium>Low	0.297411	Bulleidia	DESeq2 man. geoMeans (ds2)
1.57982	-0.379103	0.422185	1.67425	0.432954	Low>Medium	0.645855	Eggerthia	DESeq2 man. geoMeans (ds2)
73.9305	-0.0949347	0.118048	0.7669	0.681506	Low>Medium	0.821593	Solobacterium	DESeq2 man. geoMeans (ds2)
4.49716	0.0651715	0.249126	1.05815	0.589151	Medium>Low	0.751942	Mycoplasma	DESeq2 man. geoMeans (ds2)
26.8554	-0.310827	0.224096	1.92402	0.382124	Low>Medium	0.616743	Mitsuokella	DESeq2 man. geoMeans (ds2)
221.665	-0.179416	0.10044	3.67802	0.158974	Low>Medium	0.378281	Selenomonas	DESeq2 man. geoMeans (ds2)
5.01212	0.0011816	0.26382	0.172112	0.917543	Medium>Low	0.971346	Family.Selenomonadaceae.	DESeq2 man. geoMeans (ds2)
0.737243	-0.22783	0.248905	1.10698	0.574939	Low>Medium	0.743588	Class.Negativicutes.	DESeq2 man. geoMeans (ds2)
8.69967	0.516483	0.239324	5.05997	0.0796604	Medium>Low	0.297411	Anaeroglobus	DESeq2 man. geoMeans (ds2)
36.4273	-0.179151	0.123806	2.95098	0.228666	Low>Medium	0.418502	Dialister	DESeq2 man. geoMeans (ds2)
405.909	-0.1212	0.129785	1.31711	0.517599	Low>Medium	0.717245	Megasphaera	DESeq2 man. geoMeans (ds2)
0.525526	-0.371273	0.291042	4.15157	0.125458	Low>Medium	0.320248	Family.Veillonellaceae.	DESeq2 man. geoMeans (ds2)
5057.9	0.101024	0.0731249	2.26489	0.322245	Medium>Low	0.558175	Veillonella	DESeq2 man. geoMeans (ds2)
6.14117	-0.228582	0.203363	16.8993	0.000213975	Low>Medium	0.00415111	Veillonellaceae_[G.1]	DESeq2 man. geoMeans (ds2)
0.891636	-0.773264	0.346878	5.37649	0.0680003	Low>Medium	0.297411	Phylum.Firmicutes.	DESeq2 man. geoMeans (ds2)
926.703	-0.0786736	0.0971284	3.45117	0.178069	Low>Medium	0.378281	Fusobacterium	DESeq2 man. geoMeans (ds2)
682.031	-0.00860092	0.10045	0.149986	0.92775	Low>Medium	0.971346	Leptotrichia	DESeq2 man. geoMeans (ds2)
2.40545	0.0315026	0.326264	0.23232	0.890333	Medium>Low	0.971346	Gracilibacteria_(GN02)_[G.1]	DESeq2 man. geoMeans (ds2)
68.3118	0.336975	0.186401	4.18837	0.123171	Medium>Low	0.320248	Lautropia	DESeq2 man. geoMeans (ds2)
2.18045	0.404118	0.412743	3.62235	0.163462	Medium>Low	0.378281	Ottowia	DESeq2 man. geoMeans (ds2)
8.76585	0.18409	0.156095	1.89428	0.387849	Medium>Low	0.616743	Eikenella	DESeq2 man. geoMeans (ds2)
99.6716	-0.111772	0.134373	3.29091	0.192924	Low>Medium	0.381911	Kingella	DESeq2 man. geoMeans (ds2)
1327.17	-0.125048	0.153361	4.99065	0.0824697	Low>Medium	0.297411	Neisseria	DESeq2 man. geoMeans (ds2)
6.09748	-0.472487	0.359362	1.85272	0.395992	Low>Medium	0.619535	Family.Neisseriaceae.	DESeq2 man. geoMeans (ds2)
257.563	0.0852419	0.0861305	1.71593	0.424025	Medium>Low	0.645855	Campylobacter	DESeq2 man. geoMeans (ds2)
14.7885	0.150878	0.134474	1.38459	0.500426	Medium>Low	0.713843	Cardiobacterium	DESeq2 man. geoMeans (ds2)
275.008	0.0299415	0.177005	3.35735	0.186621	Medium>Low	0.378281	Aggregatibacter	DESeq2 man. geoMeans (ds2)
2905.17	-0.0878035	0.11806	4.83478	0.0891542	Low>Medium	0.297411	Haemophilus	DESeq2 man. geoMeans (ds2)
2.47772	0.0602126	0.485306	1.21077	0.545864	Medium>Low	0.735401	Family.Pasteurellaceae.	DESeq2 man. geoMeans (ds2)
35.9292	0.303629	0.197236	3.56108	0.168547	Medium>Low	0.378281	Saccharibacteria_(TM7)_[G.1]	DESeq2 man. geoMeans (ds2)
7.10959	0.0717974	0.27562	0.763477	0.682673	Medium>Low	0.821593	Saccharibacteria_(TM7)_[G.3]	DESeq2 man. geoMeans (ds2)
7.21903	0.17619	0.350028	2.54822	0.279679	Medium>Low	0.502387	Saccharibacteria_(TM7)_[G.6]	DESeq2 man. geoMeans (ds2)
1.09119	-0.208946	0.438891	2.21837	0.329828	Low>Medium	0.561287	Family.Saccharibacteria_(TM7)_[F-1].	DESeq2 man. geoMeans (ds2)
0.991998	-0.297796	0.423451	4.38865	0.111434	Low>Medium	0.317914	Saccharibacteria_(TM7)_[G.5]	DESeq2 man. geoMeans (ds2)
63.1996	-0.205409	0.186835	6.26113	0.043693	Low>Medium	0.264889	Treponema	DESeq2 man. geoMeans (ds2)
8.26733	0.0741675	0.226802	4.69704	0.0955102	Medium>Low	0.297411	Fretibacterium	DESeq2 man. geoMeans (ds2)
9.36819	-0.744615	0.287565	8.53381	0.0140251	Low>Medium	0.160871	Kingdom.Bacteria.	DESeq2 man. geoMeans (ds2)
33.1436	0.293375	0.190326	4.18026	0.123671	Medium>Low	0.320248	Others	DESeq2 man. geoMeans (ds2)

## Sheet: Activity
baseMean	log2FoldChange	lfcSE	stat	pval	ordering	pval.adj	Feature	Method
59.2897	0.0404938	0.429481	1.57378	0.455258	Medium>Low	0.705619	Absconditabacteria_(SR1)_[G.1]	DESeq2 man. geoMeans (ds2)
323.537	-0.350354	0.146665	7.407	0.0246371	Low>Medium	0.15932	Actinomyces	DESeq2 man. geoMeans (ds2)
22.0248	0.182472	0.21104	4.40903	0.110304	Medium>Low	0.368948	Peptidiphaga	DESeq2 man. geoMeans (ds2)
694.18	0.07294	0.12033	1.12716	0.569168	Medium>Low	0.788807	Schaalia	DESeq2 man. geoMeans (ds2)
5.36059	0.104576	0.307009	1.59279	0.450953	Medium>Low	0.705619	Family.Actinomycetaceae.	DESeq2 man. geoMeans (ds2)
1964.87	-0.132928	0.142664	4.99842	0.0821501	Low>Medium	0.306483	Rothia	DESeq2 man. geoMeans (ds2)
12.666	-0.582394	0.371756	4.68471	0.0961012	Low>Medium	0.345253	Alloscardovia	DESeq2 man. geoMeans (ds2)
10.9006	-0.667308	0.405169	2.90086	0.234469	Low>Medium	0.541512	Bifidobacterium	DESeq2 man. geoMeans (ds2)
2.88576	0.0915911	0.569023	0.71289	0.700161	Medium>Low	0.851221	Parascardovia	DESeq2 man. geoMeans (ds2)
14.9816	-0.248729	0.364052	0.471957	0.789798	Low>Medium	0.880579	Scardovia	DESeq2 man. geoMeans (ds2)
94.8694	0.0635485	0.154768	0.829827	0.660397	Medium>Low	0.831929	Corynebacterium	DESeq2 man. geoMeans (ds2)
1.55402	0.0125309	0.341942	1.84809	0.39691	Medium>Low	0.705619	Olsenella	DESeq2 man. geoMeans (ds2)
120.632	-0.193617	0.142584	2.04813	0.359132	Low>Medium	0.683055	Atopobium	DESeq2 man. geoMeans (ds2)
1.37997	-0.039515	0.316894	3.90458	0.141949	Low>Medium	0.403962	Slackia	DESeq2 man. geoMeans (ds2)
4.14896	-0.295431	0.350841	2.46166	0.29205	Low>Medium	0.624827	Cryptobacterium	DESeq2 man. geoMeans (ds2)
6.61739	-0.392371	0.368352	1.19233	0.55092	Low>Medium	0.788807	Bacteroidetes_[G.3]	DESeq2 man. geoMeans (ds2)
4.6936	0.111363	0.402247	2.37947	0.304302	Medium>Low	0.624827	Bacteroidetes_[G.5]	DESeq2 man. geoMeans (ds2)
0.849584	0.201706	0.592933	0.26435	0.876188	Medium>Low	0.954946	Family.Bacteroidetes_[F-1].	DESeq2 man. geoMeans (ds2)
0.836936	-1.2495	0.521955	11.6927	0.00289043	Low>Medium	0.0598788	Bacteroidaceae_[G.1]	DESeq2 man. geoMeans (ds2)
12.4001	-0.0768875	0.210809	2.29411	0.317571	Low>Medium	0.62866	Bacteroidales_[G.2]	DESeq2 man. geoMeans (ds2)
686.579	0.0370398	0.195325	0.164771	0.920917	Medium>Low	0.966409	Porphyromonas	DESeq2 man. geoMeans (ds2)
22.3979	-0.160645	0.143692	1.9979	0.368266	Low>Medium	0.686959	Tannerella	DESeq2 man. geoMeans (ds2)
358.856	-0.045571	0.154379	0.929301	0.628355	Low>Medium	0.831039	Alloprevotella	DESeq2 man. geoMeans (ds2)
3850.15	-0.031515	0.0967017	0.135311	0.934582	Low>Medium	0.966409	Prevotella	DESeq2 man. geoMeans (ds2)
73.7672	-0.276318	0.151558	3.63697	0.162271	Low>Medium	0.432338	Bergeyella	DESeq2 man. geoMeans (ds2)
230.996	0.0718977	0.159942	0.202273	0.90381	Medium>Low	0.963862	Capnocytophaga	DESeq2 man. geoMeans (ds2)
311.42	-0.170336	0.135494	2.46798	0.291129	Low>Medium	0.624827	Gemella	DESeq2 man. geoMeans (ds2)
30.545	0.351345	0.291967	7.5289	0.0231804	Medium>Low	0.15932	Abiotrophia	DESeq2 man. geoMeans (ds2)
305.768	-0.0934582	0.115488	6.88141	0.0320421	Low>Medium	0.186939	Granulicatella	DESeq2 man. geoMeans (ds2)
23.51	-1.50099	0.432771	23.7296	7.03366e-06	Low>Medium	0.000341132	Lactobacillus	DESeq2 man. geoMeans (ds2)
3735.52	-0.221153	0.103638	11.1968	0.00370384	Low>Medium	0.0598788	Streptococcus	DESeq2 man. geoMeans (ds2)
0.269168	0.187231	0.403591	-3.73267	1	Medium>Low	1	Order.Lactobacillales.	DESeq2 man. geoMeans (ds2)
0.597951	0.0339565	0.326435	6.83694	0.0327626	Medium>Low	0.186939	Class.Bacilli.	DESeq2 man. geoMeans (ds2)
1.08792	-0.520094	0.473938	1.65053	0.438119	Low>Medium	0.705619	Clostridiales_[F.1][G-1]	DESeq2 man. geoMeans (ds2)
6.94464	0.410102	0.310361	2.34758	0.309193	Medium>Low	0.624827	Butyrivibrio	DESeq2 man. geoMeans (ds2)
36.724	0.133142	0.174303	1.62024	0.444804	Medium>Low	0.705619	Catonella	DESeq2 man. geoMeans (ds2)
0.963383	-0.102507	0.41259	1.40334	0.495757	Low>Medium	0.751381	Johnsonella	DESeq2 man. geoMeans (ds2)
88.1189	0.202252	0.122562	3.38006	0.184514	Medium>Low	0.470995	Lachnoanaerobaculum	DESeq2 man. geoMeans (ds2)
28.4599	0.350768	0.317131	6.58939	0.0370793	Medium>Low	0.199816	Lachnospiraceae_[G.2]	DESeq2 man. geoMeans (ds2)
2.93177	-0.0684027	0.330328	0.564571	0.754058	Low>Medium	0.864365	Lachnospiraceae_[G.3]	DESeq2 man. geoMeans (ds2)
1.53503	-0.320586	0.466689	0.686996	0.709285	Low>Medium	0.851221	Lachnospiraceae_[G.7]	DESeq2 man. geoMeans (ds2)
1.48498	0.141007	0.489275	3.85625	0.145421	Medium>Low	0.403962	Lachnospiraceae_[G.8]	DESeq2 man. geoMeans (ds2)
147.473	0.29538	0.134549	5.51338	0.0635017	Medium>Low	0.267812	Oribacterium	DESeq2 man. geoMeans (ds2)
2.8326	-0.306826	0.37775	1.03093	0.597223	Low>Medium	0.804592	Shuttleworthia	DESeq2 man. geoMeans (ds2)
113.508	0.0242727	0.151662	0.633908	0.728364	Medium>Low	0.851221	Stomatobaculum	DESeq2 man. geoMeans (ds2)
1.667	0.683042	0.431114	5.99567	0.049895	Medium>Low	0.230468	Family.Lachnospiraceae_[XIV].	DESeq2 man. geoMeans (ds2)
3.76056	0.145999	0.374977	0.640943	0.725807	Medium>Low	0.851221	Peptococcus	DESeq2 man. geoMeans (ds2)
40.9086	-0.0586529	0.18671	0.911449	0.633988	Low>Medium	0.831039	Parvimonas	DESeq2 man. geoMeans (ds2)
6.99287	0.0190684	0.359282	1.33174	0.513827	Medium>Low	0.766788	Filifactor	DESeq2 man. geoMeans (ds2)
40.4464	-0.0361388	0.129115	0.295112	0.862814	Low>Medium	0.951056	Mogibacterium	DESeq2 man. geoMeans (ds2)
67.8043	0.313104	0.234419	1.85994	0.394566	Medium>Low	0.705619	Peptostreptococcaceae_[XI][G.1]	DESeq2 man. geoMeans (ds2)
0.423513	-0.393721	0.497537	3.2052	0.201373	Low>Medium	0.50085	Peptostreptococcaceae_[XI][G.4]	DESeq2 man. geoMeans (ds2)
1.70054	-0.520542	0.510322	4.48277	0.106311	Low>Medium	0.368292	Peptostreptococcaceae_[XI][G.5]	DESeq2 man. geoMeans (ds2)
1.04636	0.105123	0.504251	2.72265	0.256321	Medium>Low	0.578213	Peptostreptococcaceae_[XI][G.6]	DESeq2 man. geoMeans (ds2)
4.67699	0.253406	0.354606	3.60468	0.164912	Medium>Low	0.432338	Peptostreptococcaceae_[XI][G.7]	DESeq2 man. geoMeans (ds2)
8.71472	-0.137163	0.212307	2.93661	0.230316	Low>Medium	0.541512	Peptostreptococcaceae_[XI][G.9]	DESeq2 man. geoMeans (ds2)
41.7432	0.290252	0.270124	1.28348	0.526375	Medium>Low	0.773611	Peptostreptococcus	DESeq2 man. geoMeans (ds2)
24.6407	0.288754	0.271015	1.1269	0.569242	Medium>Low	0.788807	Ruminococcaceae_[G.1]	DESeq2 man. geoMeans (ds2)
41.4459	0.328318	0.231099	2.0932	0.351129	Medium>Low	0.68119	Ruminococcaceae_[G.2]	DESeq2 man. geoMeans (ds2)
3.90526	-0.192106	0.397483	1.60125	0.449047	Low>Medium	0.705619	Bulleidia	DESeq2 man. geoMeans (ds2)
1.57613	0.429469	0.541756	0.660261	0.71883	Medium>Low	0.851221	Eggerthia	DESeq2 man. geoMeans (ds2)
74.0949	0.351944	0.153225	5.23033	0.0731557	Medium>Low	0.283844	Solobacterium	DESeq2 man. geoMeans (ds2)
4.56022	-0.593204	0.314386	8.53789	0.0139965	Low>Medium	0.135766	Mycoplasma	DESeq2 man. geoMeans (ds2)
27.1664	-0.0145734	0.287655	1.56051	0.458289	Low>Medium	0.705619	Mitsuokella	DESeq2 man. geoMeans (ds2)
224.919	0.0928243	0.129182	0.555641	0.757433	Medium>Low	0.864365	Selenomonas	DESeq2 man. geoMeans (ds2)
5.07628	-0.0590622	0.340068	4.12428	0.127182	Low>Medium	0.403962	Family.Selenomonadaceae.	DESeq2 man. geoMeans (ds2)
0.767306	0.151614	0.305382	0.527859	0.768028	Medium>Low	0.866264	Class.Negativicutes.	DESeq2 man. geoMeans (ds2)
8.90329	-1.15167	0.30316	28.6801	5.91839e-07	Low>Medium	5.74084e-05	Anaeroglobus	DESeq2 man. geoMeans (ds2)
37.1153	-0.10579	0.158147	6.26699	0.0435652	Low>Medium	0.222412	Dialister	DESeq2 man. geoMeans (ds2)
415.696	0.0183431	0.167437	0.0618889	0.969529	Medium>Low	0.989941	Megasphaera	DESeq2 man. geoMeans (ds2)
0.537413	0.0370321	0.354487	0.765992	0.681815	Medium>Low	0.847899	Family.Veillonellaceae.	DESeq2 man. geoMeans (ds2)
5171.55	-0.156147	0.0932694	3.15015	0.206992	Low>Medium	0.501956	Veillonella	DESeq2 man. geoMeans (ds2)
6.23482	-0.637514	0.255205	14.7869	0.000615282	Low>Medium	0.0198941	Veillonellaceae_[G.1]	DESeq2 man. geoMeans (ds2)
0.935529	-0.0512281	0.43723	5.40167	0.0671493	Low>Medium	0.271395	Phylum.Firmicutes.	DESeq2 man. geoMeans (ds2)
937.246	0.0180351	0.123794	1.75641	0.415528	Medium>Low	0.705619	Fusobacterium	DESeq2 man. geoMeans (ds2)
699.85	0.117653	0.127937	0.858215	0.65109	Medium>Low	0.831929	Leptotrichia	DESeq2 man. geoMeans (ds2)
2.29781	0.37352	0.416344	1.08784	0.580469	Medium>Low	0.793036	Gracilibacteria_(GN02)_[G.1]	DESeq2 man. geoMeans (ds2)
69.3688	0.142079	0.239451	7.44506	0.0241728	Medium>Low	0.15932	Lautropia	DESeq2 man. geoMeans (ds2)
2.29192	0.467943	0.539879	1.61072	0.446927	Medium>Low	0.705619	Ottowia	DESeq2 man. geoMeans (ds2)
9.05617	-0.000219248	0.199482	1.56785	0.45661	Low>Medium	0.705619	Eikenella	DESeq2 man. geoMeans (ds2)
101.64	0.0190528	0.173598	9.91093	0.0070448	Medium>Low	0.0976208	Kingella	DESeq2 man. geoMeans (ds2)
1360.86	-0.117273	0.197616	2.42779	0.297038	Low>Medium	0.624827	Neisseria	DESeq2 man. geoMeans (ds2)
6.12273	0.133982	0.458755	4.06911	0.130739	Medium>Low	0.403962	Family.Neisseriaceae.	DESeq2 man. geoMeans (ds2)
260.422	0.00525942	0.110706	0.0188134	0.990637	Medium>Low	1	Campylobacter	DESeq2 man. geoMeans (ds2)
14.9665	-0.0433627	0.173834	11.5561	0.0030947	Low>Medium	0.0598788	Cardiobacterium	DESeq2 man. geoMeans (ds2)
275.058	-0.0242693	0.2277	0.849714	0.653863	Low>Medium	0.831929	Aggregatibacter	DESeq2 man. geoMeans (ds2)
2923.54	-0.152662	0.152019	8.2748	0.0159643	Low>Medium	0.140776	Haemophilus	DESeq2 man. geoMeans (ds2)
2.43116	0.132901	0.614559	1.15818	0.560408	Medium>Low	0.788807	Family.Pasteurellaceae.	DESeq2 man. geoMeans (ds2)
33.0236	0.568365	0.247293	9.34918	0.00932933	Medium>Low	0.113118	Saccharibacteria_(TM7)_[G.1]	DESeq2 man. geoMeans (ds2)
6.57569	0.842806	0.347762	7.53962	0.0230565	Medium>Low	0.15932	Saccharibacteria_(TM7)_[G.3]	DESeq2 man. geoMeans (ds2)
6.77884	1.30557	0.445266	8.88302	0.0117781	Medium>Low	0.126942	Saccharibacteria_(TM7)_[G.6]	DESeq2 man. geoMeans (ds2)
1.04305	1.11028	0.572596	3.97525	0.137021	Medium>Low	0.403962	Family.Saccharibacteria_(TM7)_[F-1].	DESeq2 man. geoMeans (ds2)
1.00737	0.182099	0.541604	0.201317	0.904242	Medium>Low	0.963862	Saccharibacteria_(TM7)_[G.5]	DESeq2 man. geoMeans (ds2)
64.1196	-0.260088	0.239289	5.60079	0.060786	Low>Medium	0.267812	Treponema	DESeq2 man. geoMeans (ds2)
8.47045	-0.385994	0.288588	3.85159	0.14576	Low>Medium	0.403962	Fretibacterium	DESeq2 man. geoMeans (ds2)
9.47677	0.212376	0.36441	6.01021	0.0495335	Medium>Low	0.230468	Kingdom.Bacteria.	DESeq2 man. geoMeans (ds2)
34.1894	0.0253478	0.247109	0.131168	0.93652	Medium>Low	0.966409	Others	DESeq2 man. geoMeans (ds2)

## Sheet: BMI
baseMean	log2FoldChange	lfcSE	stat	pval	ordering	pval.adj	Feature	Method
66.015	-0.0252409	0.281439	0.752545	0.686415	Healthyweight>Overweight	0.908036	Absconditabacteria_(SR1)_[G.1]	DESeq2 man. geoMeans (ds2)
324.051	-0.146789	0.094145	12.4839	0.00194603	Healthyweight>Overweight	0.188765	Actinomyces	DESeq2 man. geoMeans (ds2)
21.85	-0.0943275	0.134841	0.502007	0.778019	Healthyweight>Overweight	0.931702	Peptidiphaga	DESeq2 man. geoMeans (ds2)
703.903	0.0649539	0.0778827	2.10943	0.348291	Overweight>Healthyweight	0.78568	Schaalia	DESeq2 man. geoMeans (ds2)
5.44291	-0.377189	0.194263	4.41403	0.110029	Healthyweight>Overweight	0.561726	Family.Actinomycetaceae.	DESeq2 man. geoMeans (ds2)
1939.99	0.0148959	0.0912763	0.397853	0.81961	Overweight>Healthyweight	0.946455	Rothia	DESeq2 man. geoMeans (ds2)
12.4533	0.0261469	0.240066	0.0499697	0.975325	Overweight>Healthyweight	0.993616	Alloscardovia	DESeq2 man. geoMeans (ds2)
11.4146	-0.128841	0.26456	0.770413	0.68031	Healthyweight>Overweight	0.908036	Bifidobacterium	DESeq2 man. geoMeans (ds2)
2.80999	-0.412254	0.359863	1.41514	0.492841	Healthyweight>Overweight	0.858463	Parascardovia	DESeq2 man. geoMeans (ds2)
12.5368	-0.101168	0.227194	2.56175	0.277794	Healthyweight>Overweight	0.767743	Scardovia	DESeq2 man. geoMeans (ds2)
93.7032	-0.0552497	0.0997645	1.51859	0.467996	Healthyweight>Overweight	0.858463	Corynebacterium	DESeq2 man. geoMeans (ds2)
1.54793	-0.210307	0.219869	1.30475	0.520806	Healthyweight>Overweight	0.858463	Olsenella	DESeq2 man. geoMeans (ds2)
120.343	-0.0378455	0.0914983	1.11968	0.571301	Healthyweight>Overweight	0.876397	Atopobium	DESeq2 man. geoMeans (ds2)
1.37897	0.107632	0.209127	3.64008	0.162019	Overweight>Healthyweight	0.610011	Slackia	DESeq2 man. geoMeans (ds2)
4.28154	-0.465863	0.226292	4.6795	0.0963518	Healthyweight>Overweight	0.52008	Cryptobacterium	DESeq2 man. geoMeans (ds2)
6.28146	0.209609	0.236561	2.32617	0.312521	Overweight>Healthyweight	0.767743	Bacteroidetes_[G.3]	DESeq2 man. geoMeans (ds2)
4.60434	0.12818	0.260553	0.694404	0.706663	Overweight>Healthyweight	0.908036	Bacteroidetes_[G.5]	DESeq2 man. geoMeans (ds2)
0.853279	0.015864	0.376293	0.262857	0.876842	Overweight>Healthyweight	0.976505	Family.Bacteroidetes_[F-1].	DESeq2 man. geoMeans (ds2)
0.788442	-0.126072	0.358318	3.14496	0.207529	Healthyweight>Overweight	0.610011	Bacteroidaceae_[G.1]	DESeq2 man. geoMeans (ds2)
11.9555	-0.0216723	0.136429	0.275008	0.871531	Healthyweight>Overweight	0.976505	Bacteroidales_[G.2]	DESeq2 man. geoMeans (ds2)
680.568	-0.0280024	0.125331	4.12293	0.127267	Healthyweight>Overweight	0.587854	Porphyromonas	DESeq2 man. geoMeans (ds2)
21.8786	-0.00786195	0.0921175	0.153396	0.92617	Healthyweight>Overweight	0.976505	Tannerella	DESeq2 man. geoMeans (ds2)
362.383	0.0444841	0.0993565	2.0024	0.367439	Overweight>Healthyweight	0.799453	Alloprevotella	DESeq2 man. geoMeans (ds2)
3803.43	-0.00629474	0.0632569	0.525883	0.768787	Healthyweight>Overweight	0.931702	Prevotella	DESeq2 man. geoMeans (ds2)
72.6689	0.130128	0.0972778	3.63325	0.162573	Overweight>Healthyweight	0.610011	Bergeyella	DESeq2 man. geoMeans (ds2)
224.828	-0.0712783	0.104412	1.02353	0.599436	Healthyweight>Overweight	0.88422	Capnocytophaga	DESeq2 man. geoMeans (ds2)
309.56	-0.0477261	0.0868519	0.921205	0.630904	Healthyweight>Overweight	0.886922	Gemella	DESeq2 man. geoMeans (ds2)
29.9454	0.0195691	0.187982	3.5049	0.173348	Overweight>Healthyweight	0.610011	Abiotrophia	DESeq2 man. geoMeans (ds2)
306.498	0.156123	0.0759373	4.20451	0.122181	Overweight>Healthyweight	0.587854	Granulicatella	DESeq2 man. geoMeans (ds2)
21.3286	0.614485	0.282843	5.95045	0.051036	Overweight>Healthyweight	0.380807	Lactobacillus	DESeq2 man. geoMeans (ds2)
3803.19	0.0711867	0.0714072	1.9095	0.384909	Overweight>Healthyweight	0.811656	Streptococcus	DESeq2 man. geoMeans (ds2)
0.287025	-0.0224617	0.256991	-3.67755	1	Healthyweight>Overweight	1	Order.Lactobacillales.	DESeq2 man. geoMeans (ds2)
0.570552	0.292539	0.205477	6.21941	0.0446142	Overweight>Healthyweight	0.380807	Class.Bacilli.	DESeq2 man. geoMeans (ds2)
1.05534	0.227474	0.313559	0.759214	0.68413	Overweight>Healthyweight	0.908036	Clostridiales_[F.1][G-1]	DESeq2 man. geoMeans (ds2)
6.95406	-0.0717131	0.197341	7.55454	0.0228851	Healthyweight>Overweight	0.317344	Butyrivibrio	DESeq2 man. geoMeans (ds2)
36.7609	-0.0447455	0.111979	0.450059	0.798493	Healthyweight>Overweight	0.933178	Catonella	DESeq2 man. geoMeans (ds2)
0.925618	0.496942	0.269985	5.19587	0.074427	Overweight>Healthyweight	0.515673	Johnsonella	DESeq2 man. geoMeans (ds2)
87.8278	-0.0486844	0.0781121	2.28126	0.319617	Healthyweight>Overweight	0.767743	Lachnoanaerobaculum	DESeq2 man. geoMeans (ds2)
27.9765	-0.416822	0.204698	6.62474	0.0364297	Healthyweight>Overweight	0.37233	Lachnospiraceae_[G.2]	DESeq2 man. geoMeans (ds2)
2.89631	-0.138037	0.213356	0.727918	0.69492	Healthyweight>Overweight	0.908036	Lachnospiraceae_[G.3]	DESeq2 man. geoMeans (ds2)
1.44459	-0.524886	0.303837	3.19544	0.202357	Healthyweight>Overweight	0.610011	Lachnospiraceae_[G.7]	DESeq2 man. geoMeans (ds2)
1.42423	0.412021	0.325993	1.70149	0.427097	Overweight>Healthyweight	0.858463	Lachnospiraceae_[G.8]	DESeq2 man. geoMeans (ds2)
147.123	0.050932	0.0868399	0.680897	0.711451	Overweight>Healthyweight	0.908036	Oribacterium	DESeq2 man. geoMeans (ds2)
2.80972	0.222518	0.242171	1.28187	0.526799	Overweight>Healthyweight	0.858463	Shuttleworthia	DESeq2 man. geoMeans (ds2)
112.742	-0.149259	0.097739	2.35843	0.30752	Healthyweight>Overweight	0.767743	Stomatobaculum	DESeq2 man. geoMeans (ds2)
1.43591	0.0527853	0.269559	0.17218	0.917511	Overweight>Healthyweight	0.976505	Family.Lachnospiraceae_[XIV].	DESeq2 man. geoMeans (ds2)
3.70618	-0.0854647	0.243101	1.22517	0.541949	Healthyweight>Overweight	0.861787	Peptococcus	DESeq2 man. geoMeans (ds2)
40.7092	0.0467148	0.120442	0.556432	0.757133	Overweight>Healthyweight	0.929645	Parvimonas	DESeq2 man. geoMeans (ds2)
6.70704	0.288822	0.235092	1.61214	0.44661	Overweight>Healthyweight	0.858463	Filifactor	DESeq2 man. geoMeans (ds2)
41.0929	-0.0199438	0.0833638	0.992646	0.608765	Healthyweight>Overweight	0.88422	Mogibacterium	DESeq2 man. geoMeans (ds2)
67.5611	-0.0356318	0.148785	3.59405	0.165791	Healthyweight>Overweight	0.610011	Peptostreptococcaceae_[XI][G.1]	DESeq2 man. geoMeans (ds2)
0.407794	0.446465	0.321852	2.40552	0.300364	Overweight>Healthyweight	0.767743	Peptostreptococcaceae_[XI][G.4]	DESeq2 man. geoMeans (ds2)
1.63792	0.331426	0.338637	1.33514	0.512954	Overweight>Healthyweight	0.858463	Peptostreptococcaceae_[XI][G.5]	DESeq2 man. geoMeans (ds2)
0.983137	0.286166	0.334112	3.39675	0.182981	Overweight>Healthyweight	0.610011	Peptostreptococcaceae_[XI][G.6]	DESeq2 man. geoMeans (ds2)
4.67208	0.472094	0.231664	4.67622	0.0965098	Overweight>Healthyweight	0.52008	Peptostreptococcaceae_[XI][G.7]	DESeq2 man. geoMeans (ds2)
8.6094	0.00159228	0.13689	0.0960759	0.953098	Overweight>Healthyweight	0.983516	Peptostreptococcaceae_[XI][G.9]	DESeq2 man. geoMeans (ds2)
42.9344	-0.0433724	0.17411	0.194487	0.907335	Healthyweight>Overweight	0.976505	Peptostreptococcus	DESeq2 man. geoMeans (ds2)
24.952	0.0658959	0.176308	0.365898	0.832811	Overweight>Healthyweight	0.950384	Ruminococcaceae_[G.1]	DESeq2 man. geoMeans (ds2)
41.5134	0.0114118	0.146829	0.107802	0.947526	Overweight>Healthyweight	0.983516	Ruminococcaceae_[G.2]	DESeq2 man. geoMeans (ds2)
3.78204	0.370552	0.258439	2.21822	0.329852	Overweight>Healthyweight	0.767743	Bulleidia	DESeq2 man. geoMeans (ds2)
1.45711	0.162328	0.342318	1.64707	0.438877	Overweight>Healthyweight	0.858463	Eggerthia	DESeq2 man. geoMeans (ds2)
73.9527	-0.122087	0.0978219	1.98375	0.37088	Healthyweight>Overweight	0.799453	Solobacterium	DESeq2 man. geoMeans (ds2)
4.46311	0.272597	0.206784	3.2018	0.201715	Overweight>Healthyweight	0.610011	Mycoplasma	DESeq2 man. geoMeans (ds2)
26.6825	-0.347771	0.185362	5.01075	0.0816448	Healthyweight>Overweight	0.52008	Mitsuokella	DESeq2 man. geoMeans (ds2)
220.937	-0.0583457	0.0833231	0.750249	0.687204	Healthyweight>Overweight	0.908036	Selenomonas	DESeq2 man. geoMeans (ds2)
4.91032	-0.00967467	0.216058	1.46705	0.480213	Healthyweight>Overweight	0.858463	Family.Selenomonadaceae.	DESeq2 man. geoMeans (ds2)
0.734559	0.0938502	0.200482	0.4613	0.794017	Overweight>Healthyweight	0.933178	Class.Negativicutes.	DESeq2 man. geoMeans (ds2)
8.13683	-0.277208	0.194703	7.77977	0.0204477	Healthyweight>Overweight	0.317344	Anaeroglobus	DESeq2 man. geoMeans (ds2)
36.2551	0.147125	0.102459	2.20268	0.332425	Overweight>Healthyweight	0.767743	Dialister	DESeq2 man. geoMeans (ds2)
405.76	-0.0384001	0.107901	0.233015	0.890023	Healthyweight>Overweight	0.976505	Megasphaera	DESeq2 man. geoMeans (ds2)
0.52445	-0.206659	0.235325	0.923134	0.630295	Healthyweight>Overweight	0.886922	Family.Veillonellaceae.	DESeq2 man. geoMeans (ds2)
5065.48	0.0512961	0.0607692	3.63407	0.162507	Overweight>Healthyweight	0.610011	Veillonella	DESeq2 man. geoMeans (ds2)
6.07019	-0.0781825	0.16843	3.65025	0.161197	Healthyweight>Overweight	0.610011	Veillonellaceae_[G.1]	DESeq2 man. geoMeans (ds2)
0.89274	-0.0697146	0.273443	7.53546	0.0231044	Healthyweight>Overweight	0.317344	Phylum.Firmicutes.	DESeq2 man. geoMeans (ds2)
923.5	0.00685537	0.0807299	1.44011	0.486725	Overweight>Healthyweight	0.858463	Fusobacterium	DESeq2 man. geoMeans (ds2)
681.569	-0.132544	0.0832474	3.35566	0.186779	Healthyweight>Overweight	0.610011	Leptotrichia	DESeq2 man. geoMeans (ds2)
2.40627	0.356646	0.270588	2.28502	0.319017	Overweight>Healthyweight	0.767743	Gracilibacteria_(GN02)_[G.1]	DESeq2 man. geoMeans (ds2)
68.572	0.000855287	0.154789	1.37312	0.503304	Overweight>Healthyweight	0.858463	Lautropia	DESeq2 man. geoMeans (ds2)
2.20164	-0.770064	0.337549	8.67484	0.0130702	Healthyweight>Overweight	0.317344	Ottowia	DESeq2 man. geoMeans (ds2)
8.75354	0.252253	0.129394	6.06774	0.048129	Overweight>Healthyweight	0.380807	Eikenella	DESeq2 man. geoMeans (ds2)
99.6225	0.120122	0.111775	1.71246	0.42476	Overweight>Healthyweight	0.858463	Kingella	DESeq2 man. geoMeans (ds2)
1330.97	0.0177876	0.127254	3.31144	0.190955	Overweight>Healthyweight	0.610011	Neisseria	DESeq2 man. geoMeans (ds2)
5.69522	-0.29072	0.292617	1.26596	0.531008	Healthyweight>Overweight	0.858463	Family.Neisseriaceae.	DESeq2 man. geoMeans (ds2)
257.274	-0.206442	0.0709596	9.77134	0.00755406	Healthyweight>Overweight	0.317344	Campylobacter	DESeq2 man. geoMeans (ds2)
14.8034	-0.110051	0.111644	1.13215	0.567749	Healthyweight>Overweight	0.876397	Cardiobacterium	DESeq2 man. geoMeans (ds2)
275.6	0.0483098	0.147303	0.196051	0.906626	Overweight>Healthyweight	0.976505	Aggregatibacter	DESeq2 man. geoMeans (ds2)
2914.01	-0.0840793	0.0974871	0.986135	0.61075	Healthyweight>Overweight	0.88422	Haemophilus	DESeq2 man. geoMeans (ds2)
2.39667	0.324431	0.401921	0.627495	0.730703	Overweight>Healthyweight	0.920496	Family.Pasteurellaceae.	DESeq2 man. geoMeans (ds2)
35.976	0.341226	0.164066	4.88111	0.0871127	Overweight>Healthyweight	0.52008	Saccharibacteria_(TM7)_[G.1]	DESeq2 man. geoMeans (ds2)
7.13151	0.316542	0.227886	6.5202	0.0383846	Overweight>Healthyweight	0.37233	Saccharibacteria_(TM7)_[G.3]	DESeq2 man. geoMeans (ds2)
7.24325	-0.0929626	0.290502	2.60543	0.271793	Healthyweight>Overweight	0.767743	Saccharibacteria_(TM7)_[G.6]	DESeq2 man. geoMeans (ds2)
1.10183	-0.238007	0.362893	1.52374	0.466793	Healthyweight>Overweight	0.858463	Family.Saccharibacteria_(TM7)_[F-1].	DESeq2 man. geoMeans (ds2)
0.872589	0.178208	0.342675	0.597707	0.741668	Overweight>Healthyweight	0.922331	Saccharibacteria_(TM7)_[G.5]	DESeq2 man. geoMeans (ds2)
61.7774	0.370176	0.153897	8.45881	0.0145611	Overweight>Healthyweight	0.317344	Treponema	DESeq2 man. geoMeans (ds2)
8.0758	0.180648	0.187362	1.09553	0.578241	Overweight>Healthyweight	0.876397	Fretibacterium	DESeq2 man. geoMeans (ds2)
9.39707	-0.00203003	0.238168	0.033534	0.983373	Healthyweight>Overweight	0.993616	Kingdom.Bacteria.	DESeq2 man. geoMeans (ds2)
33.1989	0.222488	0.158221	7.28608	0.0261727	Overweight>Healthyweight	0.317344	Others	DESeq2 man. geoMeans (ds2)

## Sheet: Waist
baseMean	log2FoldChange	lfcSE	stat	pval	ordering	pval.adj	Feature	Method
63.1989	0.10477	0.328079	2.9141	0.232922	Medium>Low	0.659179	Absconditabacteria_(SR1)_[G.1]	DESeq2 man. geoMeans (ds2)
323.913	-0.0819897	0.111083	4.96556	0.0835108	Low>Medium	0.580545	Actinomyces	DESeq2 man. geoMeans (ds2)
22.046	-0.0682413	0.158503	1.35799	0.507127	Low>Medium	0.848127	Peptidiphaga	DESeq2 man. geoMeans (ds2)
704.307	-0.05278	0.0914507	2.85842	0.239498	Low>Medium	0.659179	Schaalia	DESeq2 man. geoMeans (ds2)
5.44211	-0.220308	0.227326	3.13475	0.208592	Low>Medium	0.659179	Family.Actinomycetaceae.	DESeq2 man. geoMeans (ds2)
1939.25	0.110442	0.107188	1.59944	0.449455	Medium>Low	0.848127	Rothia	DESeq2 man. geoMeans (ds2)
12.4599	0.173667	0.281885	4.28402	0.117418	Medium>Low	0.585254	Alloscardovia	DESeq2 man. geoMeans (ds2)
10.2458	-0.227975	0.303543	2.41263	0.299298	Low>Medium	0.718287	Bifidobacterium	DESeq2 man. geoMeans (ds2)
2.94861	0.463623	0.426733	1.14285	0.56472	Medium>Low	0.855904	Parascardovia	DESeq2 man. geoMeans (ds2)
12.546	0.322981	0.267104	3.67187	0.159464	Medium>Low	0.624607	Scardovia	DESeq2 man. geoMeans (ds2)
93.726	-0.150708	0.117205	1.74442	0.418026	Low>Medium	0.827521	Corynebacterium	DESeq2 man. geoMeans (ds2)
1.5669	0.495913	0.254511	10.2898	0.00582908	Medium>Low	0.141355	Olsenella	DESeq2 man. geoMeans (ds2)
120.491	-0.0794175	0.107527	0.575153	0.750079	Low>Medium	0.909471	Atopobium	DESeq2 man. geoMeans (ds2)
1.39276	-0.142218	0.245943	1.39155	0.498688	Low>Medium	0.848127	Slackia	DESeq2 man. geoMeans (ds2)
4.3017	-0.646098	0.265583	6.0601	0.0483132	Low>Medium	0.523764	Cryptobacterium	DESeq2 man. geoMeans (ds2)
6.59121	-0.167211	0.281857	0.644615	0.724475	Low>Medium	0.909471	Bacteroidetes_[G.3]	DESeq2 man. geoMeans (ds2)
4.67463	-0.0264907	0.307595	0.194868	0.907162	Low>Medium	0.967305	Bacteroidetes_[G.5]	DESeq2 man. geoMeans (ds2)
0.86802	-0.065747	0.440089	1.91641	0.383581	Low>Medium	0.791647	Family.Bacteroidetes_[F-1].	DESeq2 man. geoMeans (ds2)
0.792189	0.221362	0.419669	6.50877	0.0386045	Medium>Low	0.523764	Bacteroidaceae_[G.1]	DESeq2 man. geoMeans (ds2)
12.1605	-0.252049	0.161551	2.47179	0.290575	Low>Medium	0.718287	Bacteroidales_[G.2]	DESeq2 man. geoMeans (ds2)
680.129	0.00952313	0.147511	1.77596	0.411486	Medium>Low	0.827521	Porphyromonas	DESeq2 man. geoMeans (ds2)
22.0547	-0.10997	0.10851	3.06389	0.216114	Low>Medium	0.659179	Tannerella	DESeq2 man. geoMeans (ds2)
361.865	0.0161396	0.116917	2.10069	0.349816	Medium>Low	0.763184	Alloprevotella	DESeq2 man. geoMeans (ds2)
3811.43	-0.0589815	0.0743436	0.652122	0.721761	Low>Medium	0.909471	Prevotella	DESeq2 man. geoMeans (ds2)
72.5563	0.193919	0.114596	3.22004	0.199883	Medium>Low	0.659179	Bergeyella	DESeq2 man. geoMeans (ds2)
225.115	-0.0159025	0.122685	0.0986414	0.951876	Low>Medium	0.982255	Capnocytophaga	DESeq2 man. geoMeans (ds2)
309.056	0.0666388	0.102442	1.1632	0.559003	Medium>Low	0.855904	Gemella	DESeq2 man. geoMeans (ds2)
29.9768	-0.0468661	0.221022	3.18344	0.203575	Low>Medium	0.659179	Abiotrophia	DESeq2 man. geoMeans (ds2)
306.286	0.0521075	0.089192	4.62065	0.0992292	Medium>Low	0.580545	Granulicatella	DESeq2 man. geoMeans (ds2)
26.9559	0.45551	0.343745	17.1356	0.000190127	Medium>Low	0.00922118	Lactobacillus	DESeq2 man. geoMeans (ds2)
3803.93	0.0959291	0.0837433	3.8569	0.145373	Medium>Low	0.613095	Streptococcus	DESeq2 man. geoMeans (ds2)
0.286099	0.152534	0.302507	-3.62407	1	Medium>Low	1	Order.Lactobacillales.	DESeq2 man. geoMeans (ds2)
0.575092	-0.0907207	0.242532	5.56384	0.0619194	Low>Medium	0.57487	Class.Bacilli.	DESeq2 man. geoMeans (ds2)
1.05423	0.200796	0.365457	0.992102	0.608931	Medium>Low	0.886956	Clostridiales_[F.1][G-1]	DESeq2 man. geoMeans (ds2)
6.94417	-0.372849	0.232726	4.29025	0.117053	Low>Medium	0.585254	Butyrivibrio	DESeq2 man. geoMeans (ds2)
36.8212	-0.0708957	0.131807	0.443296	0.801197	Low>Medium	0.935445	Catonella	DESeq2 man. geoMeans (ds2)
0.938821	-0.19469	0.318044	0.603839	0.739398	Low>Medium	0.909471	Johnsonella	DESeq2 man. geoMeans (ds2)
87.7811	-0.0721347	0.0921327	1.22617	0.541677	Low>Medium	0.855904	Lachnoanaerobaculum	DESeq2 man. geoMeans (ds2)
27.9873	-0.413192	0.241098	5.39235	0.0674631	Low>Medium	0.57487	Lachnospiraceae_[G.2]	DESeq2 man. geoMeans (ds2)
2.88918	0.0816396	0.250813	0.172327	0.917444	Medium>Low	0.967305	Lachnospiraceae_[G.3]	DESeq2 man. geoMeans (ds2)
1.46882	-1.37194	0.351318	17.7299	0.000141258	Low>Medium	0.00922118	Lachnospiraceae_[G.7]	DESeq2 man. geoMeans (ds2)
1.43176	0.0919035	0.384015	0.950326	0.621784	Medium>Low	0.886956	Lachnospiraceae_[G.8]	DESeq2 man. geoMeans (ds2)
147.048	-0.0622446	0.102059	2.9078	0.233657	Low>Medium	0.659179	Oribacterium	DESeq2 man. geoMeans (ds2)
2.804	-0.0413923	0.28423	0.464567	0.792721	Low>Medium	0.935445	Shuttleworthia	DESeq2 man. geoMeans (ds2)
112.677	-0.180875	0.114744	3.92806	0.140292	Low>Medium	0.613095	Stomatobaculum	DESeq2 man. geoMeans (ds2)
1.60396	-0.655381	0.322971	4.66216	0.0971909	Low>Medium	0.580545	Family.Lachnospiraceae_[XIV].	DESeq2 man. geoMeans (ds2)
3.70208	0.239384	0.28329	4.20118	0.122384	Medium>Low	0.585254	Peptococcus	DESeq2 man. geoMeans (ds2)
40.8492	0.0726771	0.141628	0.347166	0.840647	Medium>Low	0.959327	Parvimonas	DESeq2 man. geoMeans (ds2)
6.83752	0.362987	0.276159	2.32508	0.312691	Medium>Low	0.722167	Filifactor	DESeq2 man. geoMeans (ds2)
41.0771	0.00820751	0.0978135	3.65294	0.160981	Medium>Low	0.624607	Mogibacterium	DESeq2 man. geoMeans (ds2)
67.4764	0.0256091	0.175239	0.263952	0.876362	Medium>Low	0.96599	Peptostreptococcaceae_[XI][G.1]	DESeq2 man. geoMeans (ds2)
0.417661	0.139629	0.377376	-0.296162	1	Medium>Low	1	Peptostreptococcaceae_[XI][G.4]	DESeq2 man. geoMeans (ds2)
1.66275	0.2309	0.39587	1.53372	0.46447	Medium>Low	0.848127	Peptostreptococcaceae_[XI][G.5]	DESeq2 man. geoMeans (ds2)
1.01378	0.207644	0.393583	1.01259	0.602724	Medium>Low	0.886956	Peptostreptococcaceae_[XI][G.6]	DESeq2 man. geoMeans (ds2)
4.7084	0.723519	0.271196	7.43923	0.0242433	Medium>Low	0.45765	Peptostreptococcaceae_[XI][G.7]	DESeq2 man. geoMeans (ds2)
8.72651	0.187958	0.161346	2.10481	0.349096	Medium>Low	0.763184	Peptostreptococcaceae_[XI][G.9]	DESeq2 man. geoMeans (ds2)
42.8338	0.151143	0.204541	0.951307	0.621479	Medium>Low	0.886956	Peptostreptococcus	DESeq2 man. geoMeans (ds2)
25.1021	-0.0809616	0.207362	0.696231	0.706017	Low>Medium	0.909471	Ruminococcaceae_[G.1]	DESeq2 man. geoMeans (ds2)
41.4593	-0.0697849	0.172686	0.581976	0.747525	Low>Medium	0.909471	Ruminococcaceae_[G.2]	DESeq2 man. geoMeans (ds2)
3.85704	0.112992	0.304841	0.19562	0.906821	Medium>Low	0.967305	Bulleidia	DESeq2 man. geoMeans (ds2)
1.45372	-0.0641521	0.402612	0.787811	0.674418	Low>Medium	0.909471	Eggerthia	DESeq2 man. geoMeans (ds2)
74.0588	-0.0626007	0.115083	0.714398	0.699633	Low>Medium	0.909471	Solobacterium	DESeq2 man. geoMeans (ds2)
4.49574	0.154122	0.243459	1.43093	0.488966	Medium>Low	0.848127	Mycoplasma	DESeq2 man. geoMeans (ds2)
26.8689	-0.339361	0.218135	3.32626	0.189545	Low>Medium	0.659179	Mitsuokella	DESeq2 man. geoMeans (ds2)
221.984	-0.198003	0.0979623	4.1318	0.126705	Low>Medium	0.585254	Selenomonas	DESeq2 man. geoMeans (ds2)
5.03464	-0.416829	0.253433	10.6367	0.00490088	Low>Medium	0.141355	Family.Selenomonadaceae.	DESeq2 man. geoMeans (ds2)
0.737155	0.0801123	0.235907	0.646102	0.723937	Medium>Low	0.909471	Class.Negativicutes.	DESeq2 man. geoMeans (ds2)
8.70098	0.277649	0.234819	1.40671	0.494922	Medium>Low	0.848127	Anaeroglobus	DESeq2 man. geoMeans (ds2)
36.4394	-0.0154438	0.120666	0.896213	0.638837	Low>Medium	0.898075	Dialister	DESeq2 man. geoMeans (ds2)
407.985	-0.177055	0.126953	2.38405	0.303606	Low>Medium	0.718287	Megasphaera	DESeq2 man. geoMeans (ds2)
0.526629	0.0279183	0.27693	-0.030967	1	Medium>Low	1	Family.Veillonellaceae.	DESeq2 man. geoMeans (ds2)
5067.79	0.0803949	0.0713189	5.28683	0.0711179	Medium>Low	0.57487	Veillonella	DESeq2 man. geoMeans (ds2)
6.14428	0.0998027	0.198453	0.304027	0.858977	Medium>Low	0.96599	Veillonellaceae_[G.1]	DESeq2 man. geoMeans (ds2)
0.891263	-0.860065	0.324242	7.1292	0.0283083	Low>Medium	0.45765	Phylum.Firmicutes.	DESeq2 man. geoMeans (ds2)
927.107	0.0175548	0.0950821	0.421254	0.810076	Medium>Low	0.935445	Fusobacterium	DESeq2 man. geoMeans (ds2)
683.252	-0.123398	0.0979137	3.426	0.180324	Low>Medium	0.659179	Leptotrichia	DESeq2 man. geoMeans (ds2)
2.40684	0.302019	0.317483	1.20293	0.548008	Medium>Low	0.855904	Gracilibacteria_(GN02)_[G.1]	DESeq2 man. geoMeans (ds2)
68.4202	-0.0960458	0.182427	1.16481	0.558552	Low>Medium	0.855904	Lautropia	DESeq2 man. geoMeans (ds2)
2.232	-0.568134	0.403677	2.8159	0.244644	Low>Medium	0.659179	Ottowia	DESeq2 man. geoMeans (ds2)
8.7736	0.0631014	0.152564	2.07661	0.354054	Medium>Low	0.763184	Eikenella	DESeq2 man. geoMeans (ds2)
99.8204	0.22313	0.131172	2.90195	0.234342	Medium>Low	0.659179	Kingella	DESeq2 man. geoMeans (ds2)
1329.09	0.0342988	0.150194	0.177076	0.915268	Medium>Low	0.967305	Neisseria	DESeq2 man. geoMeans (ds2)
5.68243	-0.165237	0.344846	0.280557	0.869116	Low>Medium	0.96599	Family.Neisseriaceae.	DESeq2 man. geoMeans (ds2)
257.813	-0.173101	0.0839244	4.57057	0.101745	Low>Medium	0.580545	Campylobacter	DESeq2 man. geoMeans (ds2)
14.7982	0.119401	0.130806	2.69683	0.259652	Medium>Low	0.680709	Cardiobacterium	DESeq2 man. geoMeans (ds2)
275.522	-0.128125	0.173187	0.710171	0.701113	Low>Medium	0.909471	Aggregatibacter	DESeq2 man. geoMeans (ds2)
2905.93	0.108278	0.11561	1.44414	0.485746	Medium>Low	0.848127	Haemophilus	DESeq2 man. geoMeans (ds2)
2.16298	0.537074	0.466613	1.67214	0.433411	Medium>Low	0.840818	Family.Pasteurellaceae.	DESeq2 man. geoMeans (ds2)
36.0392	-0.175134	0.193009	2.56987	0.276669	Low>Medium	0.706234	Saccharibacteria_(TM7)_[G.1]	DESeq2 man. geoMeans (ds2)
7.11373	-0.00710107	0.26902	0.478227	0.787325	Low>Medium	0.935445	Saccharibacteria_(TM7)_[G.3]	DESeq2 man. geoMeans (ds2)
7.23762	-0.777958	0.341074	6.0484	0.0485967	Low>Medium	0.523764	Saccharibacteria_(TM7)_[G.6]	DESeq2 man. geoMeans (ds2)
1.10039	0.253781	0.42247	2.01988	0.364242	Medium>Low	0.768075	Family.Saccharibacteria_(TM7)_[F-1].	DESeq2 man. geoMeans (ds2)
0.916282	0.479609	0.402469	1.48223	0.476583	Medium>Low	0.848127	Saccharibacteria_(TM7)_[G.5]	DESeq2 man. geoMeans (ds2)
63.1946	-0.0567783	0.182943	0.107068	0.947874	Low>Medium	0.982255	Treponema	DESeq2 man. geoMeans (ds2)
8.26795	0.031269	0.221173	1.20133	0.548446	Medium>Low	0.855904	Fretibacterium	DESeq2 man. geoMeans (ds2)
9.36899	-0.0478513	0.279958	0.697602	0.705533	Low>Medium	0.909471	Kingdom.Bacteria.	DESeq2 man. geoMeans (ds2)
33.1524	0.39604	0.186083	4.84451	0.0887214	Medium>Low	0.580545	Others	DESeq2 man. geoMeans (ds2)

## Sheet: Waisthipratio
baseMean	log2FoldChange	lfcSE	stat	pval	ordering	pval.adj	Feature	Method
61.0272	0.139136	0.301457	0.461545	0.644408	Low>High	0.914891	Absconditabacteria_(SR1)_[G.1]	DESeq2 man. geoMeans (ds2)
323.913	-0.0652011	0.102635	-0.635274	0.52525	High>Low	0.879974	Actinomyces	DESeq2 man. geoMeans (ds2)
22.046	0.167069	0.146021	1.14415	0.252563	Low>High	0.644701	Peptidiphaga	DESeq2 man. geoMeans (ds2)
704.307	-0.0831751	0.0843763	-0.985764	0.324249	High>Low	0.748861	Schaalia	DESeq2 man. geoMeans (ds2)
5.44211	0.347712	0.209202	1.66209	0.0964957	Low>High	0.59107	Family.Actinomycetaceae.	DESeq2 man. geoMeans (ds2)
1939.25	-0.146286	0.0987619	-1.4812	0.138554	High>Low	0.59107	Rothia	DESeq2 man. geoMeans (ds2)
12.4599	-0.515379	0.260169	-1.98094	0.0475981	High>Low	0.577127	Alloscardovia	DESeq2 man. geoMeans (ds2)
10.8467	-0.09828	0.283731	-0.346384	0.729054	High>Low	0.914891	Bifidobacterium	DESeq2 man. geoMeans (ds2)
2.94861	-0.56792	0.394654	-1.43903	0.150141	High>Low	0.59107	Parascardovia	DESeq2 man. geoMeans (ds2)
13.4029	-0.386295	0.250887	-1.53972	0.123629	High>Low	0.59107	Scardovia	DESeq2 man. geoMeans (ds2)
93.726	-0.0701799	0.108119	-0.649098	0.516275	High>Low	0.879974	Corynebacterium	DESeq2 man. geoMeans (ds2)
1.5669	0.338651	0.236082	1.43446	0.151441	Low>High	0.59107	Olsenella	DESeq2 man. geoMeans (ds2)
120.491	-0.00455304	0.0991349	-0.0459278	0.963368	High>Low	0.976316	Atopobium	DESeq2 man. geoMeans (ds2)
1.39276	0.303261	0.225377	1.34557	0.178441	Low>High	0.59107	Slackia	DESeq2 man. geoMeans (ds2)
4.3017	-0.0772234	0.246309	-0.313522	0.753884	High>Low	0.914891	Cryptobacterium	DESeq2 man. geoMeans (ds2)
6.27017	-0.173649	0.256564	-0.676825	0.498517	High>Low	0.879974	Bacteroidetes_[G.3]	DESeq2 man. geoMeans (ds2)
4.67463	0.346947	0.28243	1.22843	0.219284	Low>High	0.60773	Bacteroidetes_[G.5]	DESeq2 man. geoMeans (ds2)
0.86802	0.112939	0.407727	0.276996	0.781783	Low>High	0.914891	Family.Bacteroidetes_[F-1].	DESeq2 man. geoMeans (ds2)
0.792189	-0.489409	0.388455	-1.25989	0.20771	High>Low	0.592584	Bacteroidaceae_[G.1]	DESeq2 man. geoMeans (ds2)
12.1605	0.153705	0.148785	1.03306	0.301574	Low>High	0.731316	Bacteroidales_[G.2]	DESeq2 man. geoMeans (ds2)
680.129	-0.0447417	0.136091	-0.328763	0.742335	High>Low	0.914891	Porphyromonas	DESeq2 man. geoMeans (ds2)
22.0547	0.227126	0.0996725	2.27872	0.0226837	Low>High	0.405923	Tannerella	DESeq2 man. geoMeans (ds2)
361.865	0.0458861	0.107882	0.425335	0.670593	Low>High	0.914891	Alloprevotella	DESeq2 man. geoMeans (ds2)
3811.43	0.0914617	0.0684631	1.33593	0.181573	Low>High	0.59107	Prevotella	DESeq2 man. geoMeans (ds2)
72.5563	0.18889	0.105497	1.79049	0.0733752	Low>High	0.59107	Bergeyella	DESeq2 man. geoMeans (ds2)
225.115	0.0579383	0.113055	0.512478	0.608317	Low>High	0.894041	Capnocytophaga	DESeq2 man. geoMeans (ds2)
309.056	-0.178021	0.094298	-1.88785	0.059046	High>Low	0.59107	Gemella	DESeq2 man. geoMeans (ds2)
29.9768	0.334291	0.203692	1.64116	0.100765	Low>High	0.59107	Abiotrophia	DESeq2 man. geoMeans (ds2)
306.286	-0.136239	0.0822944	-1.65551	0.097821	High>Low	0.59107	Granulicatella	DESeq2 man. geoMeans (ds2)
45.9201	-2.45973	0.340889	-7.21562	5.3689e-13	High>Low	5.20783e-11	Lactobacillus	DESeq2 man. geoMeans (ds2)
3803.93	-0.186755	0.0770934	-2.42245	0.0154164	High>Low	0.373847	Streptococcus	DESeq2 man. geoMeans (ds2)
0.286099	0.225486	0.278018	0.811048	0.417338	Low>High	0.848186	Order.Lactobacillales.	DESeq2 man. geoMeans (ds2)
0.575092	0.326953	0.215941	1.51409	0.130004	Low>High	0.59107	Class.Bacilli.	DESeq2 man. geoMeans (ds2)
1.05423	0.198867	0.336526	0.590941	0.55456	Low>High	0.879974	Clostridiales_[F.1][G-1]	DESeq2 man. geoMeans (ds2)
6.94417	0.284262	0.214706	1.32396	0.185517	Low>High	0.59107	Butyrivibrio	DESeq2 man. geoMeans (ds2)
36.8212	0.0739462	0.121446	0.608883	0.542602	Low>High	0.879974	Catonella	DESeq2 man. geoMeans (ds2)
0.938821	0.0119037	0.293612	0.0405424	0.967661	Low>High	0.976316	Johnsonella	DESeq2 man. geoMeans (ds2)
87.7811	0.1229	0.0848206	1.44893	0.147356	Low>High	0.59107	Lachnoanaerobaculum	DESeq2 man. geoMeans (ds2)
27.9873	0.387238	0.222449	1.74079	0.0817198	Low>High	0.59107	Lachnospiraceae_[G.2]	DESeq2 man. geoMeans (ds2)
2.88918	0.0526615	0.230941	0.22803	0.819623	Low>High	0.914891	Lachnospiraceae_[G.3]	DESeq2 man. geoMeans (ds2)
1.46882	0.0817935	0.331059	0.247067	0.804857	Low>High	0.914891	Lachnospiraceae_[G.7]	DESeq2 man. geoMeans (ds2)
1.43176	-0.297797	0.35474	-0.83948	0.4012	High>Low	0.848186	Lachnospiraceae_[G.8]	DESeq2 man. geoMeans (ds2)
147.048	-0.123673	0.0941303	-1.31384	0.188899	High>Low	0.59107	Oribacterium	DESeq2 man. geoMeans (ds2)
2.804	-0.245348	0.262718	-0.933883	0.350364	High>Low	0.790357	Shuttleworthia	DESeq2 man. geoMeans (ds2)
112.677	-0.227733	0.105766	-2.15318	0.0313048	High>Low	0.433795	Stomatobaculum	DESeq2 man. geoMeans (ds2)
1.60396	-0.0728073	0.30019	-0.242538	0.808363	High>Low	0.914891	Family.Lachnospiraceae_[XIV].	DESeq2 man. geoMeans (ds2)
3.70208	0.211498	0.262211	0.806595	0.4199	Low>High	0.848186	Peptococcus	DESeq2 man. geoMeans (ds2)
40.8492	0.0296084	0.130544	0.226809	0.820572	Low>High	0.914891	Parvimonas	DESeq2 man. geoMeans (ds2)
6.83752	0.190374	0.254657	0.747569	0.45472	Low>High	0.879974	Filifactor	DESeq2 man. geoMeans (ds2)
41.0771	0.0498362	0.0902001	0.552507	0.580601	Low>High	0.879974	Mogibacterium	DESeq2 man. geoMeans (ds2)
67.4764	-0.0244048	0.161549	-0.151068	0.879922	High>Low	0.959016	Peptostreptococcaceae_[XI][G.1]	DESeq2 man. geoMeans (ds2)
0.417661	-0.0592408	0.34792	-0.170271	0.864797	High>Low	0.953242	Peptostreptococcaceae_[XI][G.4]	DESeq2 man. geoMeans (ds2)
1.66275	-0.291515	0.368157	-0.791821	0.428465	High>Low	0.848186	Peptostreptococcaceae_[XI][G.5]	DESeq2 man. geoMeans (ds2)
1.01378	0.0915758	0.360345	0.254134	0.799392	Low>High	0.914891	Peptostreptococcaceae_[XI][G.6]	DESeq2 man. geoMeans (ds2)
4.7084	0.0766199	0.251265	0.304937	0.760414	Low>High	0.914891	Peptostreptococcaceae_[XI][G.7]	DESeq2 man. geoMeans (ds2)
8.72651	0.0420388	0.148998	0.282142	0.777834	Low>High	0.914891	Peptostreptococcaceae_[XI][G.9]	DESeq2 man. geoMeans (ds2)
42.8338	0.0833408	0.18859	0.441916	0.65855	Low>High	0.914891	Peptostreptococcus	DESeq2 man. geoMeans (ds2)
25.1021	0.157862	0.191051	0.82628	0.408645	Low>High	0.848186	Ruminococcaceae_[G.1]	DESeq2 man. geoMeans (ds2)
41.4593	0.0567065	0.159129	0.356356	0.721574	Low>High	0.914891	Ruminococcaceae_[G.2]	DESeq2 man. geoMeans (ds2)
3.85704	-0.193787	0.281378	-0.688709	0.491006	High>Low	0.879974	Bulleidia	DESeq2 man. geoMeans (ds2)
1.57961	-0.276514	0.378157	-0.731214	0.464648	High>Low	0.879974	Eggerthia	DESeq2 man. geoMeans (ds2)
74.0588	0.0421015	0.106097	0.396822	0.691498	Low>High	0.914891	Solobacterium	DESeq2 man. geoMeans (ds2)
4.49574	-0.14631	0.224567	-0.651521	0.51471	High>Low	0.879974	Mycoplasma	DESeq2 man. geoMeans (ds2)
26.8689	0.237744	0.201189	1.18169	0.237327	Low>High	0.631027	Mitsuokella	DESeq2 man. geoMeans (ds2)
221.984	0.14179	0.0903434	1.56946	0.116542	Low>High	0.59107	Selenomonas	DESeq2 man. geoMeans (ds2)
5.03464	0.124599	0.236237	0.527434	0.597892	Low>High	0.89224	Family.Selenomonadaceae.	DESeq2 man. geoMeans (ds2)
0.737155	-0.107164	0.218301	-0.490901	0.623497	High>Low	0.902674	Class.Negativicutes.	DESeq2 man. geoMeans (ds2)
8.70098	-0.0779584	0.216735	-0.359695	0.719075	High>Low	0.914891	Anaeroglobus	DESeq2 man. geoMeans (ds2)
36.4394	-0.0113405	0.111223	-0.101962	0.918787	High>Low	0.976316	Dialister	DESeq2 man. geoMeans (ds2)
407.985	0.148059	0.117045	1.26498	0.205879	Low>High	0.592584	Megasphaera	DESeq2 man. geoMeans (ds2)
0.526629	0.0216233	0.254367	0.0850084	0.932255	Low>High	0.976316	Family.Veillonellaceae.	DESeq2 man. geoMeans (ds2)
5067.79	-0.0772992	0.0658854	-1.17324	0.240701	High>Low	0.631027	Veillonella	DESeq2 man. geoMeans (ds2)
6.14428	0.102801	0.182716	0.562627	0.573689	Low>High	0.879974	Veillonellaceae_[G.1]	DESeq2 man. geoMeans (ds2)
0.842081	-0.485697	0.301489	-1.611	0.10718	High>Low	0.59107	Phylum.Firmicutes.	DESeq2 man. geoMeans (ds2)
927.107	0.0568897	0.0876279	0.64922	0.516196	Low>High	0.879974	Fusobacterium	DESeq2 man. geoMeans (ds2)
683.252	0.128403	0.0903097	1.42181	0.155081	Low>High	0.59107	Leptotrichia	DESeq2 man. geoMeans (ds2)
2.40684	-0.124285	0.29289	-0.424339	0.671319	High>Low	0.914891	Gracilibacteria_(GN02)_[G.1]	DESeq2 man. geoMeans (ds2)
68.4202	0.175495	0.16812	1.04386	0.296548	Low>High	0.731316	Lautropia	DESeq2 man. geoMeans (ds2)
2.232	-0.0940278	0.374513	-0.251067	0.801762	High>Low	0.914891	Ottowia	DESeq2 man. geoMeans (ds2)
8.7736	-0.22364	0.140983	-1.58629	0.112673	High>Low	0.59107	Eikenella	DESeq2 man. geoMeans (ds2)
99.8204	-0.00459079	0.12109	-0.0379122	0.969758	High>Low	0.976316	Kingella	DESeq2 man. geoMeans (ds2)
1329.09	0.190064	0.138311	1.37418	0.169386	Low>High	0.59107	Neisseria	DESeq2 man. geoMeans (ds2)
5.68243	0.17607	0.317498	0.554553	0.579201	Low>High	0.879974	Family.Neisseriaceae.	DESeq2 man. geoMeans (ds2)
257.813	0.109074	0.0774459	1.40839	0.159016	Low>High	0.59107	Campylobacter	DESeq2 man. geoMeans (ds2)
14.7982	-0.0717448	0.121087	-0.592505	0.553512	High>Low	0.879974	Cardiobacterium	DESeq2 man. geoMeans (ds2)
275.522	0.205828	0.159521	1.29029	0.196951	Low>High	0.592584	Aggregatibacter	DESeq2 man. geoMeans (ds2)
2905.93	-0.0292742	0.106638	-0.274518	0.783686	High>Low	0.914891	Haemophilus	DESeq2 man. geoMeans (ds2)
2.47469	-1.29365	0.439634	-2.94256	0.00325509	High>Low	0.157872	Family.Pasteurellaceae.	DESeq2 man. geoMeans (ds2)
36.0392	-0.151556	0.178059	-0.851154	0.394684	High>Low	0.848186	Saccharibacteria_(TM7)_[G.1]	DESeq2 man. geoMeans (ds2)
7.11373	-0.555935	0.248215	-2.23973	0.0251086	High>Low	0.405923	Saccharibacteria_(TM7)_[G.3]	DESeq2 man. geoMeans (ds2)
6.94285	-0.310513	0.313278	-0.991174	0.321601	High>Low	0.748861	Saccharibacteria_(TM7)_[G.6]	DESeq2 man. geoMeans (ds2)
1.10039	-0.0460714	0.39286	-0.117272	0.906645	High>Low	0.976316	Family.Saccharibacteria_(TM7)_[F-1].	DESeq2 man. geoMeans (ds2)
0.991612	-0.0112233	0.378047	-0.0296875	0.976316	High>Low	0.976316	Saccharibacteria_(TM7)_[G.5]	DESeq2 man. geoMeans (ds2)
63.1946	0.00944411	0.168644	0.0560004	0.955341	Low>High	0.976316	Treponema	DESeq2 man. geoMeans (ds2)
8.26795	0.303405	0.203383	1.49179	0.135754	Low>High	0.59107	Fretibacterium	DESeq2 man. geoMeans (ds2)
9.36899	0.156331	0.258058	0.605798	0.544649	Low>High	0.879974	Kingdom.Bacteria.	DESeq2 man. geoMeans (ds2)
33.1524	-0.419047	0.171666	-2.44106	0.0146442	High>Low	0.373847	Others	DESeq2 man. geoMeans (ds2)

## Sheet: bp
baseMean	log2FoldChange	lfcSE	stat	pval	ordering	pval.adj	Feature	Method
66.1059	-1.6318	0.437437	13.0633	0.00450174	Normal>Mild_elevated	0.109167	Absconditabacteria_(SR1)_[G.1]	DESeq2 man. geoMeans (ds2)
323.78	0.285466	0.147869	8.95078	0.0299525	Mild_elevated>Normal	0.242116	Actinomyces	DESeq2 man. geoMeans (ds2)
22.0417	0.269031	0.211813	2.09202	0.55353	Mild_elevated>Normal	0.880698	Peptidiphaga	DESeq2 man. geoMeans (ds2)
703.557	0.111244	0.122066	3.30158	0.347423	Mild_elevated>Normal	0.740956	Schaalia	DESeq2 man. geoMeans (ds2)
5.43189	0.00743636	0.306659	0.416047	0.936908	Mild_elevated>Normal	0.996513	Family.Actinomycetaceae.	DESeq2 man. geoMeans (ds2)
1938.69	-0.0691176	0.142583	9.05274	0.0285979	Normal>Mild_elevated	0.242116	Rothia	DESeq2 man. geoMeans (ds2)
12.0844	0.206859	0.373462	3.05638	0.383015	Mild_elevated>Normal	0.740956	Alloscardovia	DESeq2 man. geoMeans (ds2)
10.7285	0.439006	0.408992	3.0182	0.388828	Mild_elevated>Normal	0.740956	Bifidobacterium	DESeq2 man. geoMeans (ds2)
2.92642	1.05514	0.568703	5.97911	0.112631	Mild_elevated>Normal	0.475009	Parascardovia	DESeq2 man. geoMeans (ds2)
14.3694	0.224342	0.369161	9.29215	0.0256485	Mild_elevated>Normal	0.242116	Scardovia	DESeq2 man. geoMeans (ds2)
93.852	0.16443	0.155672	9.97754	0.018758	Mild_elevated>Normal	0.242116	Corynebacterium	DESeq2 man. geoMeans (ds2)
1.57053	-0.00507983	0.347329	0.483334	0.922537	Normal>Mild_elevated	0.996513	Olsenella	DESeq2 man. geoMeans (ds2)
120.227	0.083896	0.143255	3.38742	0.33566	Mild_elevated>Normal	0.739977	Atopobium	DESeq2 man. geoMeans (ds2)
1.39295	0.158787	0.336294	3.01333	0.389575	Mild_elevated>Normal	0.740956	Slackia	DESeq2 man. geoMeans (ds2)
4.2514	0.295842	0.354395	1.73575	0.629015	Mild_elevated>Normal	0.949801	Cryptobacterium	DESeq2 man. geoMeans (ds2)
6.60748	0.547558	0.375617	2.81041	0.421788	Mild_elevated>Normal	0.771952	Bacteroidetes_[G.3]	DESeq2 man. geoMeans (ds2)
4.69131	0.0142658	0.410517	3.62708	0.304651	Mild_elevated>Normal	0.739977	Bacteroidetes_[G.5]	DESeq2 man. geoMeans (ds2)
0.871495	-1.08814	0.598206	6.1315	0.105385	Normal>Mild_elevated	0.475009	Family.Bacteroidetes_[F-1].	DESeq2 man. geoMeans (ds2)
0.794812	-0.68892	0.561194	1.34724	0.717948	Normal>Mild_elevated	0.976117	Bacteroidaceae_[G.1]	DESeq2 man. geoMeans (ds2)
12.072	0.131892	0.21556	1.40414	0.704565	Mild_elevated>Normal	0.976117	Bacteroidales_[G.2]	DESeq2 man. geoMeans (ds2)
682.293	0.00564474	0.195519	8.23451	0.0414058	Mild_elevated>Normal	0.280606	Porphyromonas	DESeq2 man. geoMeans (ds2)
22.0984	0.0550085	0.145304	1.00774	0.799379	Mild_elevated>Normal	0.996513	Tannerella	DESeq2 man. geoMeans (ds2)
362.522	-0.0958096	0.155891	4.58621	0.204728	Normal>Mild_elevated	0.620582	Alloprevotella	DESeq2 man. geoMeans (ds2)
3807.24	0.105011	0.0990008	3.39406	0.334764	Mild_elevated>Normal	0.739977	Prevotella	DESeq2 man. geoMeans (ds2)
72.7156	-0.0147665	0.152972	2.01046	0.570239	Normal>Mild_elevated	0.892148	Bergeyella	DESeq2 man. geoMeans (ds2)
225.461	0.0904518	0.163198	6.04728	0.109332	Mild_elevated>Normal	0.475009	Capnocytophaga	DESeq2 man. geoMeans (ds2)
309.801	0.0208652	0.135914	4.14182	0.246551	Mild_elevated>Normal	0.683299	Gemella	DESeq2 man. geoMeans (ds2)
30.0741	0.0502376	0.29346	9.14615	0.0274095	Mild_elevated>Normal	0.242116	Abiotrophia	DESeq2 man. geoMeans (ds2)
306.34	-0.035325	0.119304	0.891095	0.827576	Normal>Mild_elevated	0.996513	Granulicatella	DESeq2 man. geoMeans (ds2)
37.0583	0.113509	0.478032	39.9243	1.10559e-08	Mild_elevated>Normal	1.07242e-06	Lactobacillus	DESeq2 man. geoMeans (ds2)
3797.57	0.119794	0.111848	1.46972	0.689276	Mild_elevated>Normal	0.976117	Streptococcus	DESeq2 man. geoMeans (ds2)
0.287112	-0.287621	0.407263	-2.49309	1	Normal>Mild_elevated	1	Order.Lactobacillales.	DESeq2 man. geoMeans (ds2)
0.575529	-0.133548	0.321199	7.37719	0.0607992	Normal>Mild_elevated	0.346913	Class.Bacilli.	DESeq2 man. geoMeans (ds2)
1.05792	0.0702966	0.493602	2.56823	0.463087	Mild_elevated>Normal	0.79174	Clostridiales_[F.1][G-1]	DESeq2 man. geoMeans (ds2)
6.96562	-0.222081	0.31339	2.26	0.520227	Normal>Mild_elevated	0.870035	Butyrivibrio	DESeq2 man. geoMeans (ds2)
36.9096	0.0196474	0.176108	0.17366	0.981725	Mild_elevated>Normal	0.996513	Catonella	DESeq2 man. geoMeans (ds2)
0.94216	0.644601	0.423178	2.81871	0.420429	Mild_elevated>Normal	0.771952	Johnsonella	DESeq2 man. geoMeans (ds2)
87.882	0.287496	0.122419	8.60153	0.0350858	Mild_elevated>Normal	0.261794	Lachnoanaerobaculum	DESeq2 man. geoMeans (ds2)
28.0535	-0.102304	0.322737	3.27155	0.351623	Normal>Mild_elevated	0.740956	Lachnospiraceae_[G.2]	DESeq2 man. geoMeans (ds2)
2.89951	0.669526	0.330593	5.21297	0.156851	Mild_elevated>Normal	0.579253	Lachnospiraceae_[G.3]	DESeq2 man. geoMeans (ds2)
1.4733	0.285764	0.47846	4.2366	0.237023	Mild_elevated>Normal	0.676213	Lachnospiraceae_[G.7]	DESeq2 man. geoMeans (ds2)
1.43679	-0.208027	0.513356	0.344132	0.951526	Normal>Mild_elevated	0.996513	Lachnospiraceae_[G.8]	DESeq2 man. geoMeans (ds2)
147.132	-0.14202	0.13629	3.10171	0.376208	Normal>Mild_elevated	0.740956	Oribacterium	DESeq2 man. geoMeans (ds2)
2.8109	-0.497992	0.382993	3.44711	0.327687	Normal>Mild_elevated	0.739977	Shuttleworthia	DESeq2 man. geoMeans (ds2)
112.918	0.144251	0.153162	2.7016	0.439956	Mild_elevated>Normal	0.777311	Stomatobaculum	DESeq2 man. geoMeans (ds2)
1.60953	0.151918	0.426175	5.05121	0.168086	Mild_elevated>Normal	0.582297	Family.Lachnospiraceae_[XIV].	DESeq2 man. geoMeans (ds2)
3.71575	0.0891385	0.381007	0.142854	0.98624	Mild_elevated>Normal	0.996513	Peptococcus	DESeq2 man. geoMeans (ds2)
40.9495	-0.116652	0.189065	3.46701	0.325066	Normal>Mild_elevated	0.739977	Parvimonas	DESeq2 man. geoMeans (ds2)
6.86213	-0.356292	0.369779	1.60767	0.657652	Normal>Mild_elevated	0.954967	Filifactor	DESeq2 man. geoMeans (ds2)
41.1723	0.203953	0.130295	3.83494	0.279848	Mild_elevated>Normal	0.739977	Mogibacterium	DESeq2 man. geoMeans (ds2)
67.7193	-0.0662927	0.232618	1.14059	0.767287	Normal>Mild_elevated	0.992447	Peptostreptococcaceae_[XI][G.1]	DESeq2 man. geoMeans (ds2)
0.419191	-0.0531105	0.506027	0.534665	0.911212	Normal>Mild_elevated	0.996513	Peptostreptococcaceae_[XI][G.4]	DESeq2 man. geoMeans (ds2)
1.66908	0.118527	0.53196	0.177528	0.981133	Mild_elevated>Normal	0.996513	Peptostreptococcaceae_[XI][G.5]	DESeq2 man. geoMeans (ds2)
1.01759	-0.00266295	0.523967	0.24743	0.969592	Normal>Mild_elevated	0.996513	Peptostreptococcaceae_[XI][G.6]	DESeq2 man. geoMeans (ds2)
4.7196	-0.265006	0.36511	1.70211	0.636464	Normal>Mild_elevated	0.949801	Peptostreptococcaceae_[XI][G.7]	DESeq2 man. geoMeans (ds2)
8.7364	-0.0452075	0.215948	0.854615	0.836364	Normal>Mild_elevated	0.996513	Peptostreptococcaceae_[XI][G.9]	DESeq2 man. geoMeans (ds2)
42.9864	-0.143794	0.272062	0.649567	0.884997	Normal>Mild_elevated	0.996513	Peptostreptococcus	DESeq2 man. geoMeans (ds2)
25.1837	-0.153114	0.276724	2.14591	0.54268	Normal>Mild_elevated	0.880698	Ruminococcaceae_[G.1]	DESeq2 man. geoMeans (ds2)
41.5234	0.531218	0.229856	6.20149	0.102208	Mild_elevated>Normal	0.475009	Ruminococcaceae_[G.2]	DESeq2 man. geoMeans (ds2)
3.87091	-0.0676807	0.40603	0.331975	0.953907	Normal>Mild_elevated	0.996513	Bulleidia	DESeq2 man. geoMeans (ds2)
1.45875	-0.532124	0.543445	3.59998	0.308025	Normal>Mild_elevated	0.739977	Eggerthia	DESeq2 man. geoMeans (ds2)
74.163	-0.296153	0.153692	3.74411	0.290454	Normal>Mild_elevated	0.739977	Solobacterium	DESeq2 man. geoMeans (ds2)
4.50005	-0.0994902	0.32508	5.60473	0.132507	Normal>Mild_elevated	0.514126	Mycoplasma	DESeq2 man. geoMeans (ds2)
26.7545	-0.171471	0.291359	2.69696	0.440743	Normal>Mild_elevated	0.777311	Mitsuokella	DESeq2 man. geoMeans (ds2)
222.319	-0.0503429	0.131044	3.16719	0.366559	Normal>Mild_elevated	0.740956	Selenomonas	DESeq2 man. geoMeans (ds2)
5.05049	-0.210129	0.344629	1.599	0.659616	Normal>Mild_elevated	0.954967	Family.Selenomonadaceae.	DESeq2 man. geoMeans (ds2)
0.7323	-0.00400369	0.31906	1.33625	0.720543	Normal>Mild_elevated	0.976117	Class.Negativicutes.	DESeq2 man. geoMeans (ds2)
8.70282	0.46231	0.313747	7.80384	0.0502445	Mild_elevated>Normal	0.304607	Anaeroglobus	DESeq2 man. geoMeans (ds2)
36.4853	-0.114195	0.160756	10.4337	0.0152173	Normal>Mild_elevated	0.242116	Dialister	DESeq2 man. geoMeans (ds2)
407.796	0.26756	0.168921	9.80331	0.0203142	Mild_elevated>Normal	0.242116	Megasphaera	DESeq2 man. geoMeans (ds2)
0.52393	0.327646	0.371881	5.14858	0.161235	Mild_elevated>Normal	0.579253	Family.Veillonellaceae.	DESeq2 man. geoMeans (ds2)
5061.24	0.0548529	0.0953469	1.27699	0.734603	Mild_elevated>Normal	0.976117	Veillonella	DESeq2 man. geoMeans (ds2)
6.14695	0.0124516	0.266495	1.0458	0.790173	Mild_elevated>Normal	0.996513	Veillonellaceae_[G.1]	DESeq2 man. geoMeans (ds2)
0.834449	-0.876789	0.421364	12.0987	0.00705244	Normal>Mild_elevated	0.136817	Phylum.Firmicutes.	DESeq2 man. geoMeans (ds2)
929.257	0.0771704	0.126926	0.755571	0.860062	Mild_elevated>Normal	0.996513	Fusobacterium	DESeq2 man. geoMeans (ds2)
684.605	0.0691704	0.130859	0.776916	0.85498	Mild_elevated>Normal	0.996513	Leptotrichia	DESeq2 man. geoMeans (ds2)
2.41615	-0.502972	0.42295	2.55604	0.465249	Normal>Mild_elevated	0.79174	Gracilibacteria_(GN02)_[G.1]	DESeq2 man. geoMeans (ds2)
68.4994	-0.0995876	0.243269	0.188828	0.979372	Normal>Mild_elevated	0.996513	Lautropia	DESeq2 man. geoMeans (ds2)
2.33791	0.408615	0.544187	1.7089	0.634956	Mild_elevated>Normal	0.949801	Ottowia	DESeq2 man. geoMeans (ds2)
8.77034	0.346889	0.202794	3.44953	0.327367	Mild_elevated>Normal	0.739977	Eikenella	DESeq2 man. geoMeans (ds2)
100.1	-0.154027	0.174896	4.37451	0.223761	Normal>Mild_elevated	0.657721	Kingella	DESeq2 man. geoMeans (ds2)
1333.13	0.165176	0.198929	4.96155	0.174634	Mild_elevated>Normal	0.584121	Neisseria	DESeq2 man. geoMeans (ds2)
6.11923	-0.634232	0.466468	6.94209	0.0737666	Normal>Mild_elevated	0.39752	Family.Neisseriaceae.	DESeq2 man. geoMeans (ds2)
257.716	0.104143	0.112007	6.231	0.100897	Mild_elevated>Normal	0.475009	Campylobacter	DESeq2 man. geoMeans (ds2)
14.8139	-0.0767245	0.175048	1.30452	0.728061	Normal>Mild_elevated	0.976117	Cardiobacterium	DESeq2 man. geoMeans (ds2)
276.114	-0.0126753	0.231314	0.936141	0.816699	Normal>Mild_elevated	0.996513	Aggregatibacter	DESeq2 man. geoMeans (ds2)
2911.76	-0.0478624	0.153945	4.73539	0.192231	Normal>Mild_elevated	0.601497	Haemophilus	DESeq2 man. geoMeans (ds2)
2.48499	0.0318105	0.635293	8.13038	0.0433926	Mild_elevated>Normal	0.280606	Family.Pasteurellaceae.	DESeq2 man. geoMeans (ds2)
36.1575	0.159532	0.257387	1.1403	0.767356	Mild_elevated>Normal	0.992447	Saccharibacteria_(TM7)_[G.1]	DESeq2 man. geoMeans (ds2)
7.14018	-0.2318	0.358907	4.84182	0.183753	Normal>Mild_elevated	0.594135	Saccharibacteria_(TM7)_[G.3]	DESeq2 man. geoMeans (ds2)
6.85679	-0.224781	0.453184	2.09048	0.553841	Normal>Mild_elevated	0.880698	Saccharibacteria_(TM7)_[G.6]	DESeq2 man. geoMeans (ds2)
1.10409	0.732982	0.564328	5.68891	0.127766	Mild_elevated>Normal	0.514126	Family.Saccharibacteria_(TM7)_[F-1].	DESeq2 man. geoMeans (ds2)
0.915149	0.313602	0.537248	0.891805	0.827405	Mild_elevated>Normal	0.996513	Saccharibacteria_(TM7)_[G.5]	DESeq2 man. geoMeans (ds2)
63.3764	-0.0416914	0.244228	0.562347	0.904995	Normal>Mild_elevated	0.996513	Treponema	DESeq2 man. geoMeans (ds2)
8.29678	0.0438383	0.294747	0.636099	0.888121	Mild_elevated>Normal	0.996513	Fretibacterium	DESeq2 man. geoMeans (ds2)
9.40462	-1.18851	0.373801	19.175	0.000251536	Normal>Mild_elevated	0.0102967	Kingdom.Bacteria.	DESeq2 man. geoMeans (ds2)
32.3002	-1.00568	0.244464	18.6795	0.000318454	Normal>Mild_elevated	0.0102967	Others	DESeq2 man. geoMeans (ds2)

[truncated: 8 more sheets: sbp, dbp, hr, pp, trig, hdlc, ldlc, cholesterol]
