# Supplementary material for: Association of general health and lifestyle factors with the salivary microbiota – Lessons learned from the ADDITION-PRO cohort
Source: Front Cell Infect Microbiol. 2022 Nov 16;12:1055117. doi: 10.3389/fcimb.2022.1055117 (PMC9709502; doi:10.3389/fcimb.2022.1055117)
Supplement: Supplementary Figure 1 — Comparison of sequencing batches. Bray-Curtis dissimilarity calculated from Hellinger transformed total sum scaled data was used as beta-diversity measure and visualized with principal coordinate analysis (PCoA). [file DataSheet_1.zip › Supplementary_file_4_sPLSDA.xlsx]

## Sheet: RiskC1
	Low	High	Contrib.Low	Contrib.High	Contrib	GroupContrib	color	importance
Family.Bacteroidetes_[F-1].	0.105667	-0.147794	TRUE	FALSE	FALSE	Low	#388ECC	-0.473661
Lachnospiraceae_[G.2]	0.100119	-0.140033	TRUE	FALSE	FALSE	Low	#388ECC	-0.434382
Gracilibacteria_(GN02)_[G.1]	0.0769655	-0.107649	TRUE	FALSE	FALSE	Low	#388ECC	-0.270475
Corynebacterium	-0.0758684	0.106115	FALSE	TRUE	FALSE	High	#F68B33	0.262708
Saccharibacteria_(TM7)_[G.5]	-0.0733966	0.102658	FALSE	TRUE	FALSE	High	#F68B33	0.24521
Lachnospiraceae_[G.7]	-0.0697336	0.0975343	FALSE	TRUE	FALSE	High	#F68B33	0.219279
Butyrivibrio	0.0682541	-0.0954651	TRUE	FALSE	FALSE	Low	#388ECC	-0.208805
Abiotrophia	0.0622887	-0.0871214	TRUE	FALSE	FALSE	Low	#388ECC	-0.166575
Actinomyces	-0.0606735	0.0848622	FALSE	TRUE	FALSE	High	#F68B33	0.155141
Bacteroidaceae_[G.1]	-0.0606031	0.0847638	FALSE	TRUE	FALSE	High	#F68B33	0.154643
Lautropia	0.060466	-0.084572	TRUE	FALSE	FALSE	Low	#388ECC	-0.153672
Anaeroglobus	-0.0599343	0.0838284	FALSE	TRUE	FALSE	High	#F68B33	0.149908
Peptostreptococcaceae_[XI][G.1]	0.0595683	-0.0833165	TRUE	FALSE	FALSE	Low	#388ECC	-0.147317
Leptotrichia	0.0594407	-0.0831379	TRUE	FALSE	FALSE	Low	#388ECC	-0.146413
Solobacterium	0.0593763	-0.0830479	TRUE	FALSE	FALSE	Low	#388ECC	-0.145958
Aggregatibacter	0.0587303	-0.0821443	TRUE	FALSE	FALSE	Low	#388ECC	-0.141384
Cryptobacterium	-0.0575919	0.0805521	FALSE	TRUE	FALSE	High	#F68B33	0.133325
Schaalia	-0.0568418	0.079503	FALSE	TRUE	FALSE	High	#F68B33	0.128016
Family.Lachnospiraceae_[XIV].	0.0539354	-0.0754379	TRUE	FALSE	FALSE	Low	#388ECC	-0.107441
Fusobacterium	0.0538167	-0.0752719	TRUE	FALSE	FALSE	Low	#388ECC	-0.1066
Neisseria	0.0534955	-0.0748226	TRUE	FALSE	FALSE	Low	#388ECC	-0.104326
Order.Lactobacillales.	0.0515483	-0.0720992	TRUE	FALSE	FALSE	Low	#388ECC	-0.0905422
Atopobium	-0.0460083	0.0643505	FALSE	TRUE	FALSE	High	#F68B33	0.0513233
Others	-0.0459898	0.0643247	FALSE	TRUE	FALSE	High	#F68B33	0.0511926
Bergeyella	0.0457588	-0.0640016	TRUE	FALSE	FALSE	Low	#388ECC	-0.0495572
Bacteroidales_[G.2]	-0.0436219	0.0610127	FALSE	TRUE	FALSE	High	#F68B33	0.0344296
Gemella	-0.043054	0.0602184	FALSE	TRUE	FALSE	High	#F68B33	0.0304091
Porphyromonas	0.0419113	-0.0586202	TRUE	FALSE	FALSE	Low	#388ECC	-0.02232
Streptococcus	-0.0406128	0.056804	FALSE	TRUE	FALSE	High	#F68B33	0.0131276
Olsenella	-0.0400304	0.0559893	FALSE	TRUE	FALSE	High	#F68B33	0.00900423

## Sheet: RiskC2
	Low	High	Contrib.Low	Contrib.High	Contrib	GroupContrib	color	importance
Ruminococcaceae_[G.1]	-0.007665	0.0107208	FALSE	TRUE	FALSE	High	#F68B33	-0.409114
Alloprevotella	-0.0130031	0.0181871	FALSE	TRUE	FALSE	High	#F68B33	-0.310687
Alloscardovia	0.0129147	-0.0180635	TRUE	FALSE	FALSE	Low	#388ECC	0.303376
Lactobacillus	-0.00415229	0.00580769	FALSE	TRUE	FALSE	High	#F68B33	0.288837
Saccharibacteria_(TM7)_[G.1]	-0.0245041	0.0342732	FALSE	TRUE	FALSE	High	#F68B33	-0.246209
Bifidobacterium	-0.00780186	0.0109122	FALSE	TRUE	FALSE	High	#F68B33	0.243603
Saccharibacteria_(TM7)_[G.3]	-0.0302767	0.0423472	FALSE	TRUE	FALSE	High	#F68B33	-0.241167
Peptococcus	-0.000678745	0.000949341	FALSE	TRUE	FALSE	High	#F68B33	-0.191001
Veillonella	-0.0219053	0.0306384	FALSE	TRUE	FALSE	High	#F68B33	0.182176
Ruminococcaceae_[G.2]	-0.00673366	0.00941818	FALSE	TRUE	FALSE	High	#F68B33	-0.174117
Scardovia	-0.0264955	0.0370585	FALSE	TRUE	FALSE	High	#F68B33	0.169182
Peptostreptococcus	0.0377152	-0.0527511	TRUE	FALSE	FALSE	Low	#388ECC	-0.168394
Filifactor	0.0380455	-0.0532132	TRUE	FALSE	FALSE	Low	#388ECC	0.168089
Catonella	0.0298084	-0.0416922	TRUE	FALSE	FALSE	Low	#388ECC	-0.156938
Others	-0.0459898	0.0643247	FALSE	TRUE	FALSE	High	#F68B33	-0.155313
Fretibacterium	-0.00329681	0.00461115	FALSE	TRUE	FALSE	High	#F68B33	0.147971
Peptostreptococcaceae_[XI][G.7]	-0.0135897	0.0190075	FALSE	TRUE	FALSE	High	#F68B33	-0.138249
Streptococcus	-0.0406128	0.056804	FALSE	TRUE	FALSE	High	#F68B33	0.131654
Kingella	-0.0275766	0.0385706	FALSE	TRUE	FALSE	High	#F68B33	-0.124348
Actinomyces	-0.0606735	0.0848622	FALSE	TRUE	FALSE	High	#F68B33	0.103617
Absconditabacteria_(SR1)_[G.1]	0.0332005	-0.0464366	TRUE	FALSE	FALSE	Low	#388ECC	-0.0914378
Peptostreptococcaceae_[XI][G.5]	0.0328421	-0.0459353	TRUE	FALSE	FALSE	Low	#388ECC	0.0907142
Order.Lactobacillales.	0.0515483	-0.0720992	TRUE	FALSE	FALSE	Low	#388ECC	0.0892914
Rothia	-0.037121	0.05192	FALSE	TRUE	FALSE	High	#F68B33	0.0766309
Phylum.Firmicutes.	0.0234486	-0.0327969	TRUE	FALSE	FALSE	Low	#388ECC	0.0668415
Parascardovia	-0.0373866	0.0522916	FALSE	TRUE	FALSE	High	#F68B33	0.0666921
Lachnospiraceae_[G.8]	0.0283823	-0.0396975	TRUE	FALSE	FALSE	Low	#388ECC	0.0646027
Ottowia	-0.00479325	0.00670418	FALSE	TRUE	FALSE	High	#F68B33	-0.0588699
Peptostreptococcaceae_[XI][G.1]	0.0595683	-0.0833165	TRUE	FALSE	FALSE	Low	#388ECC	-0.0522794
Gemella	-0.043054	0.0602184	FALSE	TRUE	FALSE	High	#F68B33	-0.050348
Neisseria	0.0534955	-0.0748226	TRUE	FALSE	FALSE	Low	#388ECC	-0.0475211
Oribacterium	0.00591515	-0.00827335	TRUE	FALSE	FALSE	Low	#388ECC	-0.0456621
Family.Neisseriaceae.	0.00132122	-0.00184795	TRUE	FALSE	FALSE	Low	#388ECC	-0.0435317
Porphyromonas	0.0419113	-0.0586202	TRUE	FALSE	FALSE	Low	#388ECC	-0.043116
Saccharibacteria_(TM7)_[G.5]	-0.0733966	0.102658	FALSE	TRUE	FALSE	High	#F68B33	-0.041395
Clostridiales_[F.1][G-1]	0.00620231	-0.00867499	TRUE	FALSE	FALSE	Low	#388ECC	0.0291422
Slackia	0.00161376	-0.00225711	TRUE	FALSE	FALSE	Low	#388ECC	0.0235701
Peptostreptococcaceae_[XI][G.9]	-0.0118767	0.0166116	FALSE	TRUE	FALSE	High	#F68B33	0.0227348
Lachnospiraceae_[G.3]	0.0146507	-0.0204916	TRUE	FALSE	FALSE	Low	#388ECC	-0.00312497
Kingdom.Bacteria.	0.0331162	-0.0463187	TRUE	FALSE	FALSE	Low	#388ECC	-0.000965681

## Sheet: SmokingC1
	Nonsmoker	Smoker	Contrib.Nonsmoker	Contrib.Smoker	Contrib	GroupContrib	color	importance
Lautropia	0.272692	-0.551726	TRUE	FALSE	FALSE	Nonsmoker	#388ECC	-0.347568
Neisseria	0.270247	-0.54678	TRUE	FALSE	FALSE	Nonsmoker	#388ECC	-0.341466
Lachnospiraceae_[G.7]	-0.267955	0.542141	FALSE	TRUE	FALSE	Smoker	#F68B33	0.335743
Family.Actinomycetaceae.	0.242659	-0.490962	TRUE	FALSE	FALSE	Nonsmoker	#388ECC	-0.272609
Bacteroidetes_[G.3]	-0.242446	0.49053	FALSE	TRUE	FALSE	Smoker	#F68B33	0.272076
Catonella	0.234605	-0.474666	TRUE	FALSE	FALSE	Nonsmoker	#388ECC	-0.252506
Peptostreptococcus	0.231671	-0.468731	TRUE	FALSE	FALSE	Nonsmoker	#388ECC	-0.245184
Alloscardovia	-0.225646	0.456539	FALSE	TRUE	FALSE	Smoker	#F68B33	0.230145
Aggregatibacter	0.211453	-0.427823	TRUE	FALSE	FALSE	Nonsmoker	#388ECC	-0.19472
Fretibacterium	-0.206397	0.417595	FALSE	TRUE	FALSE	Smoker	#F68B33	0.182102
Peptostreptococcaceae_[XI][G.9]	-0.206386	0.417571	FALSE	TRUE	FALSE	Smoker	#F68B33	0.182073
Atopobium	-0.201817	0.408328	FALSE	TRUE	FALSE	Smoker	#F68B33	0.17067
Peptostreptococcaceae_[XI][G.6]	-0.191778	0.388016	FALSE	TRUE	FALSE	Smoker	#F68B33	0.145613
Bacteroidales_[G.2]	-0.191627	0.387711	FALSE	TRUE	FALSE	Smoker	#F68B33	0.145237
Kingella	0.191457	-0.387366	TRUE	FALSE	FALSE	Nonsmoker	#388ECC	-0.144812
Treponema	-0.190657	0.385748	FALSE	TRUE	FALSE	Smoker	#F68B33	0.142815
Bulleidia	-0.185831	0.375984	FALSE	TRUE	FALSE	Smoker	#F68B33	0.130771
Cryptobacterium	-0.180666	0.365533	FALSE	TRUE	FALSE	Smoker	#F68B33	0.117878
Bifidobacterium	-0.173969	0.351984	FALSE	TRUE	FALSE	Smoker	#F68B33	0.101164
Abiotrophia	0.171229	-0.34644	TRUE	FALSE	FALSE	Nonsmoker	#388ECC	-0.094325
Family.Veillonellaceae.	-0.170895	0.345764	FALSE	TRUE	FALSE	Smoker	#F68B33	0.0934904
Rothia	-0.170274	0.344507	FALSE	TRUE	FALSE	Smoker	#F68B33	0.0919407
Cardiobacterium	0.170097	-0.344149	TRUE	FALSE	FALSE	Nonsmoker	#388ECC	-0.0914987
Peptostreptococcaceae_[XI][G.4]	-0.161895	0.327556	FALSE	TRUE	FALSE	Smoker	#F68B33	0.0710287
Actinomyces	-0.159092	0.321883	FALSE	TRUE	FALSE	Smoker	#F68B33	0.0640312
Peptidiphaga	0.15876	-0.321212	TRUE	FALSE	FALSE	Nonsmoker	#388ECC	-0.063203
Dialister	-0.15533	0.314272	FALSE	TRUE	FALSE	Smoker	#F68B33	0.0546417
Family.Neisseriaceae.	0.155303	-0.314218	TRUE	FALSE	FALSE	Nonsmoker	#388ECC	-0.0545749
Fusobacterium	0.153272	-0.310108	TRUE	FALSE	FALSE	Nonsmoker	#388ECC	-0.0495052
Streptococcus	-0.15286	0.309275	FALSE	TRUE	FALSE	Smoker	#F68B33	0.048477
Mycoplasma	-0.152636	0.308822	FALSE	TRUE	FALSE	Smoker	#F68B33	0.0479186
Clostridiales_[F.1][G-1]	-0.151363	0.306246	FALSE	TRUE	FALSE	Smoker	#F68B33	0.0447404
Filifactor	-0.145717	0.294823	FALSE	TRUE	FALSE	Smoker	#F68B33	0.0306495
Bacteroidaceae_[G.1]	-0.145635	0.294656	FALSE	TRUE	FALSE	Smoker	#F68B33	0.0304432
Schaalia	-0.143652	0.290645	FALSE	TRUE	FALSE	Smoker	#F68B33	0.0254955
Peptococcus	0.14295	-0.289225	TRUE	FALSE	FALSE	Nonsmoker	#388ECC	-0.0237433
Peptostreptococcaceae_[XI][G.1]	0.141266	-0.285818	TRUE	FALSE	FALSE	Nonsmoker	#388ECC	-0.0195409
Slackia	-0.140143	0.283546	FALSE	TRUE	FALSE	Smoker	#F68B33	0.0167381
Bergeyella	0.135645	-0.274445	TRUE	FALSE	FALSE	Nonsmoker	#388ECC	-0.00551125
Gemella	0.134248	-0.271618	TRUE	FALSE	FALSE	Nonsmoker	#388ECC	-0.00202287

## Sheet: SmokingC2
	Nonsmoker	Smoker	Contrib.Nonsmoker	Contrib.Smoker	Contrib	GroupContrib	color	importance
Selenomonas	0.0853531	-0.172691	TRUE	FALSE	FALSE	Nonsmoker	#388ECC	0.294075
Bergeyella	0.135645	-0.274445	TRUE	FALSE	FALSE	Nonsmoker	#388ECC	-0.290409
Family.Actinomycetaceae.	0.242659	-0.490962	TRUE	FALSE	FALSE	Nonsmoker	#388ECC	0.288248
Anaeroglobus	-0.0774357	0.156672	FALSE	TRUE	FALSE	Smoker	#F68B33	0.250958
Porphyromonas	0.112877	-0.228379	TRUE	FALSE	FALSE	Nonsmoker	#388ECC	-0.231276
Corynebacterium	-0.0218869	0.0442828	FALSE	TRUE	FALSE	Smoker	#F68B33	-0.213892
Capnocytophaga	0.128848	-0.260692	TRUE	FALSE	FALSE	Nonsmoker	#388ECC	-0.209614
Scardovia	-0.066371	0.134285	FALSE	TRUE	FALSE	Smoker	#F68B33	0.205767
Granulicatella	-0.123542	0.249957	FALSE	TRUE	FALSE	Smoker	#F68B33	-0.204592
Lachnospiraceae_[G.2]	0.121911	-0.246656	TRUE	FALSE	FALSE	Nonsmoker	#388ECC	0.202469
Prevotella	-0.0635989	0.128677	FALSE	TRUE	FALSE	Smoker	#F68B33	0.199872
Veillonellaceae_[G.1]	-0.0509742	0.103134	FALSE	TRUE	FALSE	Smoker	#F68B33	0.195944
Peptococcus	0.14295	-0.289225	TRUE	FALSE	FALSE	Nonsmoker	#388ECC	0.185409
Rothia	-0.170274	0.344507	FALSE	TRUE	FALSE	Smoker	#F68B33	-0.165222
Haemophilus	0.0747158	-0.151169	TRUE	FALSE	FALSE	Nonsmoker	#388ECC	-0.15844
Peptidiphaga	0.15876	-0.321212	TRUE	FALSE	FALSE	Nonsmoker	#388ECC	0.150462
Veillonella	-0.13207	0.267212	FALSE	TRUE	FALSE	Smoker	#F68B33	0.150402
Family.Selenomonadaceae.	0.115691	-0.234073	TRUE	FALSE	FALSE	Nonsmoker	#388ECC	0.133265
Order.Lactobacillales.	-0.00788656	0.0159565	FALSE	TRUE	FALSE	Smoker	#F68B33	-0.117952
Abiotrophia	0.171229	-0.34644	TRUE	FALSE	FALSE	Nonsmoker	#388ECC	-0.114266
Saccharibacteria_(TM7)_[G.3]	-0.0311649	0.0630545	FALSE	TRUE	FALSE	Smoker	#F68B33	-0.110384
Gracilibacteria_(GN02)_[G.1]	0.0924309	-0.187011	TRUE	FALSE	FALSE	Nonsmoker	#388ECC	-0.109257
Class.Negativicutes.	-0.00320301	0.00648051	FALSE	TRUE	FALSE	Smoker	#F68B33	0.0957664
Parascardovia	-0.0951645	0.192542	FALSE	TRUE	FALSE	Smoker	#F68B33	0.0917619
Campylobacter	0.0772384	-0.156273	TRUE	FALSE	FALSE	Nonsmoker	#388ECC	0.0889718
Lachnospiraceae_[G.8]	-0.0785001	0.158826	FALSE	TRUE	FALSE	Smoker	#F68B33	0.0849744
Eggerthia	-0.0834222	0.168784	FALSE	TRUE	FALSE	Smoker	#F68B33	0.0826805
Eikenella	0.058167	-0.117687	TRUE	FALSE	FALSE	Nonsmoker	#388ECC	-0.0820659
Johnsonella	-0.00867908	0.01756	FALSE	TRUE	FALSE	Smoker	#F68B33	0.0798242
Family.Veillonellaceae.	-0.170895	0.345764	FALSE	TRUE	FALSE	Smoker	#F68B33	-0.0770981
Cardiobacterium	0.170097	-0.344149	TRUE	FALSE	FALSE	Nonsmoker	#388ECC	-0.0769639
Filifactor	-0.145717	0.294823	FALSE	TRUE	FALSE	Smoker	#F68B33	0.0762079
Saccharibacteria_(TM7)_[G.6]	0.0104036	-0.021049	TRUE	FALSE	FALSE	Nonsmoker	#388ECC	-0.0762013
Family.Saccharibacteria_(TM7)_[F-1].	-0.0144039	0.0291427	FALSE	TRUE	FALSE	Smoker	#F68B33	-0.0755843
Olsenella	-0.0689841	0.139572	FALSE	TRUE	FALSE	Smoker	#F68B33	0.0729309
Neisseria	0.270247	-0.54678	TRUE	FALSE	FALSE	Nonsmoker	#388ECC	-0.06973
Lactobacillus	-0.0735843	0.14888	FALSE	TRUE	FALSE	Smoker	#F68B33	0.0660383
Catonella	0.234605	-0.474666	TRUE	FALSE	FALSE	Nonsmoker	#388ECC	0.0652756
Mitsuokella	-0.0965315	0.195308	FALSE	TRUE	FALSE	Smoker	#F68B33	0.064699
Saccharibacteria_(TM7)_[G.5]	-0.0391467	0.0792037	FALSE	TRUE	FALSE	Smoker	#F68B33	0.0638993
Fretibacterium	-0.206397	0.417595	FALSE	TRUE	FALSE	Smoker	#F68B33	0.0621659
Peptostreptococcaceae_[XI][G.7]	0.0514027	-0.104001	TRUE	FALSE	FALSE	Nonsmoker	#388ECC	0.0559517
Others	0.0135166	-0.0273475	TRUE	FALSE	FALSE	Nonsmoker	#388ECC	0.0547718
Peptostreptococcaceae_[XI][G.9]	-0.206386	0.417571	FALSE	TRUE	FALSE	Smoker	#F68B33	0.054219
Butyrivibrio	0.0438234	-0.088666	TRUE	FALSE	FALSE	Nonsmoker	#388ECC	0.0526969
Treponema	-0.190657	0.385748	FALSE	TRUE	FALSE	Smoker	#F68B33	0.0508961
Mycoplasma	-0.152636	0.308822	FALSE	TRUE	FALSE	Smoker	#F68B33	0.0365692
Schaalia	-0.143652	0.290645	FALSE	TRUE	FALSE	Smoker	#F68B33	-0.0364068
Bacteroidetes_[G.5]	-0.11477	0.23221	FALSE	TRUE	FALSE	Smoker	#F68B33	0.0348236
Atopobium	-0.201817	0.408328	FALSE	TRUE	FALSE	Smoker	#F68B33	0.0332448
Dialister	-0.15533	0.314272	FALSE	TRUE	FALSE	Smoker	#F68B33	0.0317208
Peptostreptococcus	0.231671	-0.468731	TRUE	FALSE	FALSE	Nonsmoker	#388ECC	0.0259321
Lachnoanaerobaculum	0.0383341	-0.0775597	TRUE	FALSE	FALSE	Nonsmoker	#388ECC	0.023433
Saccharibacteria_(TM7)_[G.1]	-0.000630427	0.00127552	FALSE	TRUE	FALSE	Smoker	#F68B33	-0.0172285
Parvimonas	-0.0419102	0.0847951	FALSE	TRUE	FALSE	Smoker	#F68B33	0.0168954
Cryptobacterium	-0.180666	0.365533	FALSE	TRUE	FALSE	Smoker	#F68B33	0.0142185
Kingella	0.191457	-0.387366	TRUE	FALSE	FALSE	Nonsmoker	#388ECC	-0.0125443
Lachnospiraceae_[G.7]	-0.267955	0.542141	FALSE	TRUE	FALSE	Smoker	#F68B33	-0.00900583
Bifidobacterium	-0.173969	0.351984	FALSE	TRUE	FALSE	Smoker	#F68B33	0.00508345
Ottowia	0.105824	-0.214109	TRUE	FALSE	FALSE	Nonsmoker	#388ECC	-0.00434571

## Sheet: SmokingC3
	Nonsmoker	Smoker	Contrib.Nonsmoker	Contrib.Smoker	Contrib	GroupContrib	color	importance
Gemella	0.134248	-0.271618	TRUE	FALSE	FALSE	Nonsmoker	#388ECC	-0.795283
Family.Veillonellaceae.	-0.170895	0.345764	FALSE	TRUE	FALSE	Smoker	#F68B33	0.409917
Mitsuokella	-0.0965315	0.195308	FALSE	TRUE	FALSE	Smoker	#F68B33	0.342855
Streptococcus	-0.15286	0.309275	FALSE	TRUE	FALSE	Smoker	#F68B33	-0.256266
Granulicatella	-0.123542	0.249957	FALSE	TRUE	FALSE	Smoker	#F68B33	-0.110406
Peptostreptococcaceae_[XI][G.1]	0.141266	-0.285818	TRUE	FALSE	FALSE	Nonsmoker	#388ECC	0.0638853

## Sheet: SmokingC4
	Nonsmoker	Smoker	Contrib.Nonsmoker	Contrib.Smoker	Contrib	GroupContrib	color	importance
Corynebacterium	-0.0218869	0.0442828	FALSE	TRUE	FALSE	Smoker	#F68B33	0.285603
Actinomyces	-0.159092	0.321883	FALSE	TRUE	FALSE	Smoker	#F68B33	0.257983
Stomatobaculum	0.0100868	-0.0204082	TRUE	FALSE	FALSE	Nonsmoker	#388ECC	0.219317
Schaalia	-0.143652	0.290645	FALSE	TRUE	FALSE	Smoker	#F68B33	0.205251
Ruminococcaceae_[G.2]	0.0575044	-0.116346	TRUE	FALSE	FALSE	Nonsmoker	#388ECC	-0.193085
Parvimonas	-0.0419102	0.0847951	FALSE	TRUE	FALSE	Smoker	#F68B33	-0.185824
Olsenella	-0.0689841	0.139572	FALSE	TRUE	FALSE	Smoker	#F68B33	0.181261
Bacteroidales_[G.2]	-0.191627	0.387711	FALSE	TRUE	FALSE	Smoker	#F68B33	0.169856
Absconditabacteria_(SR1)_[G.1]	0.122399	-0.247644	TRUE	FALSE	FALSE	Nonsmoker	#388ECC	-0.168147
Family.Lachnospiraceae_[XIV].	-0.00966915	0.0195632	FALSE	TRUE	FALSE	Smoker	#F68B33	0.153362
Bergeyella	0.135645	-0.274445	TRUE	FALSE	FALSE	Nonsmoker	#388ECC	-0.152031
Bulleidia	-0.185831	0.375984	FALSE	TRUE	FALSE	Smoker	#F68B33	-0.151027
Peptidiphaga	0.15876	-0.321212	TRUE	FALSE	FALSE	Nonsmoker	#388ECC	0.149859
Family.Pasteurellaceae.	0.0497952	-0.100748	TRUE	FALSE	FALSE	Nonsmoker	#388ECC	-0.146914
Mogibacterium	-0.0292313	0.0591425	FALSE	TRUE	FALSE	Smoker	#F68B33	0.144455
Catonella	0.234605	-0.474666	TRUE	FALSE	FALSE	Nonsmoker	#388ECC	0.140978
Family.Actinomycetaceae.	0.242659	-0.490962	TRUE	FALSE	FALSE	Nonsmoker	#388ECC	0.139969
Butyrivibrio	0.0438234	-0.088666	TRUE	FALSE	FALSE	Nonsmoker	#388ECC	0.138354
Veillonella	-0.13207	0.267212	FALSE	TRUE	FALSE	Smoker	#F68B33	-0.137035
Slackia	-0.140143	0.283546	FALSE	TRUE	FALSE	Smoker	#F68B33	0.130991
Shuttleworthia	-0.115718	0.234128	FALSE	TRUE	FALSE	Smoker	#F68B33	0.13037
Kingella	0.191457	-0.387366	TRUE	FALSE	FALSE	Nonsmoker	#388ECC	-0.128204
Peptostreptococcaceae_[XI][G.1]	0.141266	-0.285818	TRUE	FALSE	FALSE	Nonsmoker	#388ECC	0.128036
Prevotella	-0.0635989	0.128677	FALSE	TRUE	FALSE	Smoker	#F68B33	-0.127087
Neisseria	0.270247	-0.54678	TRUE	FALSE	FALSE	Nonsmoker	#388ECC	-0.125664
Kingdom.Bacteria.	0.0699269	-0.14148	TRUE	FALSE	FALSE	Nonsmoker	#388ECC	-0.124988
Veillonellaceae_[G.1]	-0.0509742	0.103134	FALSE	TRUE	FALSE	Smoker	#F68B33	0.123956
Peptococcus	0.14295	-0.289225	TRUE	FALSE	FALSE	Nonsmoker	#388ECC	-0.122729
Family.Neisseriaceae.	0.155303	-0.314218	TRUE	FALSE	FALSE	Nonsmoker	#388ECC	-0.120513
Rothia	-0.170274	0.344507	FALSE	TRUE	FALSE	Smoker	#F68B33	0.12004
Ruminococcaceae_[G.1]	0.107965	-0.218442	TRUE	FALSE	FALSE	Nonsmoker	#388ECC	-0.11747
Gracilibacteria_(GN02)_[G.1]	0.0924309	-0.187011	TRUE	FALSE	FALSE	Nonsmoker	#388ECC	0.116478
Eggerthia	-0.0834222	0.168784	FALSE	TRUE	FALSE	Smoker	#F68B33	-0.114939
Peptostreptococcaceae_[XI][G.9]	-0.206386	0.417571	FALSE	TRUE	FALSE	Smoker	#F68B33	-0.112423
Mitsuokella	-0.0965315	0.195308	FALSE	TRUE	FALSE	Smoker	#F68B33	0.111903
Phylum.Firmicutes.	-0.029606	0.0599006	FALSE	TRUE	FALSE	Smoker	#F68B33	0.108887
Aggregatibacter	0.211453	-0.427823	TRUE	FALSE	FALSE	Nonsmoker	#388ECC	-0.0977733
Class.Bacilli.	-0.0210267	0.0425424	FALSE	TRUE	FALSE	Smoker	#F68B33	-0.091312
Tannerella	-0.0384182	0.0777298	FALSE	TRUE	FALSE	Smoker	#F68B33	0.0901666
Family.Bacteroidetes_[F-1].	0.0916196	-0.18537	TRUE	FALSE	FALSE	Nonsmoker	#388ECC	0.0846702
Saccharibacteria_(TM7)_[G.3]	-0.0311649	0.0630545	FALSE	TRUE	FALSE	Smoker	#F68B33	0.0833766
Saccharibacteria_(TM7)_[G.5]	-0.0391467	0.0792037	FALSE	TRUE	FALSE	Smoker	#F68B33	0.0826941
Bacteroidaceae_[G.1]	-0.145635	0.294656	FALSE	TRUE	FALSE	Smoker	#F68B33	0.0819492
Scardovia	-0.066371	0.134285	FALSE	TRUE	FALSE	Smoker	#F68B33	0.0762262
Order.Lactobacillales.	-0.00788656	0.0159565	FALSE	TRUE	FALSE	Smoker	#F68B33	-0.073452
Porphyromonas	0.112877	-0.228379	TRUE	FALSE	FALSE	Nonsmoker	#388ECC	0.0731965
Johnsonella	-0.00867908	0.01756	FALSE	TRUE	FALSE	Smoker	#F68B33	-0.0718381
Oribacterium	0.0850794	-0.172137	TRUE	FALSE	FALSE	Nonsmoker	#388ECC	0.0686035
Fusobacterium	0.153272	-0.310108	TRUE	FALSE	FALSE	Nonsmoker	#388ECC	-0.0685292
Lachnoanaerobaculum	0.0383341	-0.0775597	TRUE	FALSE	FALSE	Nonsmoker	#388ECC	0.060956
Lachnospiraceae_[G.7]	-0.267955	0.542141	FALSE	TRUE	FALSE	Smoker	#F68B33	-0.0595583
Solobacterium	-0.00595886	0.0120563	FALSE	TRUE	FALSE	Smoker	#F68B33	-0.0595569
Leptotrichia	0.124549	-0.251994	TRUE	FALSE	FALSE	Nonsmoker	#388ECC	-0.0567951
Bifidobacterium	-0.173969	0.351984	FALSE	TRUE	FALSE	Smoker	#F68B33	0.0563598
Abiotrophia	0.171229	-0.34644	TRUE	FALSE	FALSE	Nonsmoker	#388ECC	-0.0553914
Granulicatella	-0.123542	0.249957	FALSE	TRUE	FALSE	Smoker	#F68B33	0.0545984
Bacteroidetes_[G.5]	-0.11477	0.23221	FALSE	TRUE	FALSE	Smoker	#F68B33	0.0543035
Capnocytophaga	0.128848	-0.260692	TRUE	FALSE	FALSE	Nonsmoker	#388ECC	-0.0531414
Cardiobacterium	0.170097	-0.344149	TRUE	FALSE	FALSE	Nonsmoker	#388ECC	0.0473826
Others	0.0135166	-0.0273475	TRUE	FALSE	FALSE	Nonsmoker	#388ECC	-0.0450379
Alloscardovia	-0.225646	0.456539	FALSE	TRUE	FALSE	Smoker	#F68B33	-0.0447567
Filifactor	-0.145717	0.294823	FALSE	TRUE	FALSE	Smoker	#F68B33	-0.0432114
Alloprevotella	0.0796595	-0.161172	TRUE	FALSE	FALSE	Nonsmoker	#388ECC	-0.0401922
Lactobacillus	-0.0735843	0.14888	FALSE	TRUE	FALSE	Smoker	#F68B33	-0.0398137
Gemella	0.134248	-0.271618	TRUE	FALSE	FALSE	Nonsmoker	#388ECC	0.0394374
Peptostreptococcus	0.231671	-0.468731	TRUE	FALSE	FALSE	Nonsmoker	#388ECC	-0.0394356
Saccharibacteria_(TM7)_[G.1]	-0.000630427	0.00127552	FALSE	TRUE	FALSE	Smoker	#F68B33	0.037567
Eikenella	0.058167	-0.117687	TRUE	FALSE	FALSE	Nonsmoker	#388ECC	-0.0344527
Lautropia	0.272692	-0.551726	TRUE	FALSE	FALSE	Nonsmoker	#388ECC	0.0292286
Parascardovia	-0.0951645	0.192542	FALSE	TRUE	FALSE	Smoker	#F68B33	0.0243382
Mycoplasma	-0.152636	0.308822	FALSE	TRUE	FALSE	Smoker	#F68B33	-0.0227177
Cryptobacterium	-0.180666	0.365533	FALSE	TRUE	FALSE	Smoker	#F68B33	-0.0225325
Anaeroglobus	-0.0774357	0.156672	FALSE	TRUE	FALSE	Smoker	#F68B33	0.0223426
Lachnospiraceae_[G.8]	-0.0785001	0.158826	FALSE	TRUE	FALSE	Smoker	#F68B33	-0.0202226
Class.Negativicutes.	-0.00320301	0.00648051	FALSE	TRUE	FALSE	Smoker	#F68B33	-0.019585
Treponema	-0.190657	0.385748	FALSE	TRUE	FALSE	Smoker	#F68B33	0.0178996
Peptostreptococcaceae_[XI][G.4]	-0.161895	0.327556	FALSE	TRUE	FALSE	Smoker	#F68B33	0.0170181
Peptostreptococcaceae_[XI][G.7]	0.0514027	-0.104001	TRUE	FALSE	FALSE	Nonsmoker	#388ECC	-0.0166131
Campylobacter	0.0772384	-0.156273	TRUE	FALSE	FALSE	Nonsmoker	#388ECC	0.0158709
Ottowia	0.105824	-0.214109	TRUE	FALSE	FALSE	Nonsmoker	#388ECC	0.0145229
Streptococcus	-0.15286	0.309275	FALSE	TRUE	FALSE	Smoker	#F68B33	0.0140863
Atopobium	-0.201817	0.408328	FALSE	TRUE	FALSE	Smoker	#F68B33	-0.0134641
Family.Selenomonadaceae.	0.115691	-0.234073	TRUE	FALSE	FALSE	Nonsmoker	#388ECC	0.0106669
Fretibacterium	-0.206397	0.417595	FALSE	TRUE	FALSE	Smoker	#F68B33	0.00596949
Haemophilus	0.0747158	-0.151169	TRUE	FALSE	FALSE	Nonsmoker	#388ECC	0.00521029
Dialister	-0.15533	0.314272	FALSE	TRUE	FALSE	Smoker	#F68B33	-0.00314818
Peptostreptococcaceae_[XI][G.6]	-0.191778	0.388016	FALSE	TRUE	FALSE	Smoker	#F68B33	-0.00266512
Family.Saccharibacteria_(TM7)_[F-1].	-0.0144039	0.0291427	FALSE	TRUE	FALSE	Smoker	#F68B33	-0.00235976
Family.Veillonellaceae.	-0.170895	0.345764	FALSE	TRUE	FALSE	Smoker	#F68B33	0.00232582
Selenomonas	0.0853531	-0.172691	TRUE	FALSE	FALSE	Nonsmoker	#388ECC	0.00151162

## Sheet: SexC1
	Female	Male	Contrib.Female	Contrib.Male	Contrib	GroupContrib	color	importance
Lachnospiraceae_[G.7]	-0.154402	0.128605	FALSE	TRUE	FALSE	Male	#F68B33	-0.406224
Mitsuokella	-0.147165	0.122578	FALSE	TRUE	FALSE	Male	#F68B33	-0.371961
Bacteroidetes_[G.3]	-0.13983	0.116468	FALSE	TRUE	FALSE	Male	#F68B33	-0.33723
Eggerthia	-0.138061	0.114995	FALSE	TRUE	FALSE	Male	#F68B33	-0.328857
Cryptobacterium	-0.132368	0.110253	FALSE	TRUE	FALSE	Male	#F68B33	-0.301902
Bulleidia	-0.121585	0.101271	FALSE	TRUE	FALSE	Male	#F68B33	-0.250847
Mogibacterium	0.119901	-0.0998683	TRUE	FALSE	FALSE	Female	#388ECC	0.242874
Family.Selenomonadaceae.	-0.118059	0.0983341	FALSE	TRUE	FALSE	Male	#F68B33	-0.234153
Shuttleworthia	-0.108345	0.0902429	FALSE	TRUE	FALSE	Male	#F68B33	-0.18816
Alloscardovia	-0.103041	0.0858256	FALSE	TRUE	FALSE	Male	#F68B33	-0.163051
Peptidiphaga	0.0994093	-0.0828004	TRUE	FALSE	FALSE	Female	#388ECC	0.145854
Gemella	0.0993327	-0.0827366	TRUE	FALSE	FALSE	Female	#388ECC	0.145492
Haemophilus	0.097687	-0.0813658	TRUE	FALSE	FALSE	Female	#388ECC	0.1377
Abiotrophia	0.0967301	-0.0805688	TRUE	FALSE	FALSE	Female	#388ECC	0.133169
Ottowia	0.0959478	-0.0799172	TRUE	FALSE	FALSE	Female	#388ECC	0.129465
Filifactor	-0.0909798	0.0757793	FALSE	TRUE	FALSE	Male	#F68B33	-0.105944
Treponema	-0.0872314	0.0726571	FALSE	TRUE	FALSE	Male	#F68B33	-0.0881963
Clostridiales_[F.1][G-1]	-0.0862855	0.0718693	FALSE	TRUE	FALSE	Male	#F68B33	-0.083718
Saccharibacteria_(TM7)_[G.5]	-0.0843514	0.0702583	FALSE	TRUE	FALSE	Male	#F68B33	-0.0745606
Capnocytophaga	0.0806314	-0.0671598	TRUE	FALSE	FALSE	Female	#388ECC	0.0569477
Ruminococcaceae_[G.1]	-0.0801726	0.0667777	FALSE	TRUE	FALSE	Male	#F68B33	-0.0547755
Family.Actinomycetaceae.	0.0788668	-0.06569	TRUE	FALSE	FALSE	Female	#388ECC	0.048593
Megasphaera	-0.0787541	0.0655962	FALSE	TRUE	FALSE	Male	#F68B33	-0.0480595
Schaalia	-0.0768479	0.0640085	FALSE	TRUE	FALSE	Male	#F68B33	-0.0390344
Saccharibacteria_(TM7)_[G.3]	-0.0768068	0.0639743	FALSE	TRUE	FALSE	Male	#F68B33	-0.03884
Atopobium	-0.0766484	0.0638423	FALSE	TRUE	FALSE	Male	#F68B33	-0.0380899
Alloprevotella	-0.0765692	0.0637763	FALSE	TRUE	FALSE	Male	#F68B33	-0.0377148
Family.Pasteurellaceae.	-0.0730526	0.0608473	FALSE	TRUE	FALSE	Male	#F68B33	-0.0210651
Peptostreptococcaceae_[XI][G.1]	0.0711764	-0.0592845	TRUE	FALSE	FALSE	Female	#388ECC	0.0121818
Veillonellaceae_[G.1]	-0.0687546	0.0572674	FALSE	TRUE	FALSE	Male	#F68B33	-0.000715605

## Sheet: SexC2
	Female	Male	Contrib.Female	Contrib.Male	Contrib	GroupContrib	color	importance
Anaeroglobus	0.0121228	-0.0100973	TRUE	FALSE	FALSE	Female	#388ECC	0.402599
Bacteroidaceae_[G.1]	0.0374766	-0.0312151	TRUE	FALSE	FALSE	Female	#388ECC	0.332031
Peptostreptococcaceae_[XI][G.9]	-0.0295092	0.0245789	FALSE	TRUE	FALSE	Male	#F68B33	0.294259
Fretibacterium	-0.0501373	0.0417606	FALSE	TRUE	FALSE	Male	#F68B33	0.266972
Mogibacterium	0.119901	-0.0998683	TRUE	FALSE	FALSE	Female	#388ECC	0.26538
Peptostreptococcaceae_[XI][G.4]	-0.00392728	0.00327112	FALSE	TRUE	FALSE	Male	#F68B33	0.264569
Aggregatibacter	-0.0289404	0.0241051	FALSE	TRUE	FALSE	Male	#F68B33	-0.25273
Lachnospiraceae_[G.8]	0.0143397	-0.0119439	TRUE	FALSE	FALSE	Female	#388ECC	0.249688
Dialister	-0.0608098	0.0506499	FALSE	TRUE	FALSE	Male	#F68B33	0.231372
Selenomonas	0.0155587	-0.0129592	TRUE	FALSE	FALSE	Female	#388ECC	0.219974
Tannerella	0.0371725	-0.0309619	TRUE	FALSE	FALSE	Female	#388ECC	0.218242
Oribacterium	-0.0635205	0.0529078	FALSE	TRUE	FALSE	Male	#F68B33	-0.175756
Scardovia	0.00922644	-0.00768492	TRUE	FALSE	FALSE	Female	#388ECC	0.159167
Absconditabacteria_(SR1)_[G.1]	-0.0427947	0.0356447	FALSE	TRUE	FALSE	Male	#F68B33	-0.11462
Mycoplasma	-0.0427707	0.0356247	FALSE	TRUE	FALSE	Male	#F68B33	0.114497
Kingella	-0.000808683	0.000673571	FALSE	TRUE	FALSE	Male	#F68B33	-0.113112
Bifidobacterium	-0.0240581	0.0200385	FALSE	TRUE	FALSE	Male	#F68B33	0.104149
Treponema	-0.0872314	0.0726571	FALSE	TRUE	FALSE	Male	#F68B33	0.0973232
Neisseria	0.0615294	-0.0512493	TRUE	FALSE	FALSE	Female	#388ECC	-0.096738
Alloprevotella	-0.0765692	0.0637763	FALSE	TRUE	FALSE	Male	#F68B33	-0.0814841
Veillonella	0.0216008	-0.0179918	TRUE	FALSE	FALSE	Female	#388ECC	0.0776328
Lautropia	0.0317875	-0.0264766	TRUE	FALSE	FALSE	Female	#388ECC	-0.0701654
Peptidiphaga	0.0994093	-0.0828004	TRUE	FALSE	FALSE	Female	#388ECC	0.0544184
Saccharibacteria_(TM7)_[G.3]	-0.0768068	0.0639743	FALSE	TRUE	FALSE	Male	#F68B33	-0.0540583
Ruminococcaceae_[G.1]	-0.0801726	0.0667777	FALSE	TRUE	FALSE	Male	#F68B33	-0.0436121
Family.Pasteurellaceae.	-0.0730526	0.0608473	FALSE	TRUE	FALSE	Male	#F68B33	-0.040198
Eikenella	-0.0256398	0.021356	FALSE	TRUE	FALSE	Male	#F68B33	-0.0307056
Family.Selenomonadaceae.	-0.118059	0.0983341	FALSE	TRUE	FALSE	Male	#F68B33	-0.0209213
Actinomyces	0.0182716	-0.0152189	TRUE	FALSE	FALSE	Female	#388ECC	0.0153529
Kingdom.Bacteria.	-0.0649728	0.0541174	FALSE	TRUE	FALSE	Male	#F68B33	-0.00804688

## Sheet: AlcprweekC1
	Abstinence	Moderate	High	Contrib.Abstinence	Contrib.Moderate	Contrib.High	Contrib	GroupContrib	color	importance
Streptococcus	0.503387	-0.107699	-0.027643	TRUE	FALSE	FALSE	FALSE	Abstinence	#388ECC	0.508584
Rothia	0.469914	-0.115444	-0.00862305	TRUE	FALSE	FALSE	FALSE	Abstinence	#388ECC	0.488786
Lactobacillus	0.443229	-0.0676707	-0.0556433	TRUE	FALSE	FALSE	FALSE	Abstinence	#388ECC	0.348399
Catonella	-0.282939	0.104081	-0.0346578	FALSE	TRUE	FALSE	FALSE	Moderate	#F68B33	-0.252036
Peptostreptococcaceae_[XI][G.1]	-0.218155	0.130987	-0.0852051	FALSE	TRUE	FALSE	FALSE	Moderate	#F68B33	-0.241245
Peptostreptococcaceae_[XI][G.7]	-0.255537	0.109909	-0.0496374	FALSE	TRUE	FALSE	FALSE	Moderate	#F68B33	-0.234646
Peptostreptococcus	-0.221859	0.124306	-0.0763878	FALSE	TRUE	FALSE	FALSE	Moderate	#F68B33	-0.229984
Alloprevotella	-0.311524	0.0798268	0.00191878	FALSE	TRUE	FALSE	FALSE	Moderate	#F68B33	-0.228196
Parvimonas	-0.217068	0.0970032	-0.0463611	FALSE	TRUE	FALSE	FALSE	Moderate	#F68B33	-0.161526
Ruminococcaceae_[G.1]	-0.271278	0.0592124	0.0135452	FALSE	TRUE	FALSE	FALSE	Moderate	#F68B33	-0.135272
Family.Selenomonadaceae.	-0.290088	0.0431306	0.0377539	FALSE	TRUE	FALSE	FALSE	Moderate	#F68B33	-0.119304
Fusobacterium	-0.217131	0.0780335	-0.0244763	FALSE	TRUE	FALSE	FALSE	Moderate	#F68B33	-0.117781
Parascardovia	0.177248	-0.0805904	0.0394492	TRUE	FALSE	FALSE	FALSE	Abstinence	#388ECC	0.0787854
Solobacterium	-0.245531	0.0444683	0.0227767	FALSE	TRUE	FALSE	FALSE	Moderate	#F68B33	-0.0722281
Actinomyces	0.119065	-0.105276	0.0854477	TRUE	FALSE	FALSE	FALSE	Abstinence	#388ECC	0.070298
Oribacterium	-0.233552	0.0470031	0.0162431	FALSE	TRUE	FALSE	FALSE	Moderate	#F68B33	-0.0645971
Bifidobacterium	0.257799	-0.0318021	-0.041076	TRUE	FALSE	FALSE	FALSE	Abstinence	#388ECC	0.0567846
Family.Bacteroidetes_[F-1].	-0.132538	0.0873661	-0.0607405	FALSE	TRUE	FALSE	FALSE	Moderate	#F68B33	-0.0440994
Cryptobacterium	0.106356	-0.09469	0.0770774	TRUE	FALSE	FALSE	FALSE	Abstinence	#388ECC	0.031538
Ruminococcaceae_[G.2]	-0.328163	-0.0226317	0.125037	FALSE	FALSE	TRUE	FALSE	High	#C2C2C2	-0.0102749

## Sheet: AlcprweekC2
	Abstinence	Moderate	High	Contrib.Abstinence	Contrib.Moderate	Contrib.High	Contrib	GroupContrib	color	importance
Megasphaera	-0.243771	-0.0746668	0.15957	FALSE	FALSE	TRUE	FALSE	High	#C2C2C2	0.342286
Saccharibacteria_(TM7)_[G.6]	0.149986	0.077722	-0.134813	TRUE	FALSE	FALSE	FALSE	Abstinence	#388ECC	-0.267943
Filifactor	-0.179368	-0.0683138	0.132828	FALSE	FALSE	TRUE	FALSE	High	#C2C2C2	0.262273
Lautropia	-0.00422779	0.119938	-0.136974	FALSE	TRUE	FALSE	FALSE	Moderate	#F68B33	-0.259883
Ruminococcaceae_[G.2]	-0.328163	-0.0226317	0.125037	FALSE	FALSE	TRUE	FALSE	High	#C2C2C2	0.253327
Mitsuokella	-0.0646155	-0.0943717	0.128263	FALSE	FALSE	TRUE	FALSE	High	#C2C2C2	0.241038
Shuttleworthia	-0.0645889	-0.0914242	0.124857	FALSE	FALSE	TRUE	FALSE	High	#C2C2C2	0.23124
Fretibacterium	-0.0265824	-0.10219	0.125807	FALSE	FALSE	TRUE	FALSE	High	#C2C2C2	0.23022
Atopobium	-0.0545642	-0.092015	0.122516	FALSE	FALSE	TRUE	FALSE	High	#C2C2C2	0.225694
Slackia	-0.125886	-0.0651518	0.113057	FALSE	FALSE	TRUE	FALSE	High	#C2C2C2	0.205018
Peptostreptococcaceae_[XI][G.6]	-0.156617	-0.0561079	0.111898	FALSE	FALSE	TRUE	FALSE	High	#C2C2C2	0.204909
Bacteroidales_[G.2]	-0.150508	-0.0505533	0.103653	FALSE	FALSE	TRUE	FALSE	High	#C2C2C2	0.181937
Gracilibacteria_(GN02)_[G.1]	-0.00805936	0.0958087	-0.108006	FALSE	TRUE	FALSE	FALSE	Moderate	#F68B33	-0.180736
Lachnospiraceae_[G.3]	0.0726383	0.0654314	-0.0973233	TRUE	FALSE	FALSE	FALSE	Abstinence	#388ECC	-0.161222
Haemophilus	0.00918891	0.0795682	-0.0944867	FALSE	TRUE	FALSE	FALSE	Moderate	#F68B33	-0.142777
Capnocytophaga	0.0697402	0.056423	-0.0860657	TRUE	FALSE	FALSE	FALSE	Abstinence	#388ECC	-0.128561
Stomatobaculum	-0.0961803	-0.0492653	0.0857876	FALSE	FALSE	TRUE	FALSE	High	#C2C2C2	0.127002
Lachnospiraceae_[G.7]	0.0138011	-0.0804039	0.0885179	FALSE	FALSE	TRUE	FALSE	High	#C2C2C2	0.126315
Bacteroidetes_[G.3]	0.0280534	-0.0837131	0.0880349	FALSE	FALSE	TRUE	FALSE	High	#C2C2C2	0.121835
Schaalia	-0.0771796	-0.0518229	0.0830065	FALSE	FALSE	TRUE	FALSE	High	#C2C2C2	0.119859
Actinomyces	0.119065	-0.105276	0.0854477	TRUE	FALSE	FALSE	FALSE	Abstinence	#388ECC	0.11188
Lachnospiraceae_[G.8]	-0.122759	-0.0362923	0.0788483	FALSE	FALSE	TRUE	FALSE	High	#C2C2C2	0.110486
Peptostreptococcaceae_[XI][G.1]	-0.218155	0.130987	-0.0852051	FALSE	TRUE	FALSE	FALSE	Moderate	#F68B33	-0.103815
Veillonella	-0.0240874	-0.0569444	0.0729012	FALSE	FALSE	TRUE	FALSE	High	#C2C2C2	0.0916058
Neisseria	-0.0211072	0.0700691	-0.0744022	FALSE	TRUE	FALSE	FALSE	Moderate	#F68B33	-0.0895694
Cryptobacterium	0.106356	-0.09469	0.0770774	TRUE	FALSE	FALSE	FALSE	Abstinence	#388ECC	0.0873196
Dialister	-0.163068	-0.0149474	0.0663988	FALSE	FALSE	TRUE	FALSE	High	#C2C2C2	0.0804723
Peptostreptococcus	-0.221859	0.124306	-0.0763878	FALSE	TRUE	FALSE	FALSE	Moderate	#F68B33	-0.0797869
Peptostreptococcaceae_[XI][G.4]	-0.0770665	-0.0395603	0.0688377	FALSE	FALSE	TRUE	FALSE	High	#C2C2C2	0.0797434
Family.Veillonellaceae.	-0.189179	-0.00574543	0.063665	FALSE	FALSE	TRUE	FALSE	High	#C2C2C2	0.0767487
Lactobacillus	0.443229	-0.0676707	-0.0556433	TRUE	FALSE	FALSE	FALSE	Abstinence	#388ECC	-0.0740414
Bulleidia	-0.0389864	-0.0453972	0.0640836	FALSE	FALSE	TRUE	FALSE	High	#C2C2C2	0.0636895
Family.Saccharibacteria_(TM7)_[F-1].	0.064087	0.0364286	-0.0613141	TRUE	FALSE	FALSE	FALSE	Abstinence	#388ECC	-0.0613095
Bacteroidaceae_[G.1]	-0.133151	-0.0164039	0.0590571	FALSE	FALSE	TRUE	FALSE	High	#C2C2C2	0.0611379
Eggerthia	-0.105933	-0.0247678	0.0604909	FALSE	FALSE	TRUE	FALSE	High	#C2C2C2	0.0597494
Absconditabacteria_(SR1)_[G.1]	-0.0101824	0.0566884	-0.0622729	FALSE	TRUE	FALSE	FALSE	Moderate	#F68B33	-0.0595568
Olsenella	-0.174324	-0.000459591	0.0530931	FALSE	FALSE	TRUE	FALSE	High	#C2C2C2	0.0484313
Family.Bacteroidetes_[F-1].	-0.132538	0.0873661	-0.0607405	FALSE	TRUE	FALSE	FALSE	Moderate	#F68B33	-0.0429386
Lachnoanaerobaculum	-0.230509	0.0177089	0.0490919	FALSE	FALSE	TRUE	FALSE	High	#C2C2C2	0.0410882
Peptidiphaga	-0.0932735	-0.0215225	0.0529328	FALSE	FALSE	TRUE	FALSE	High	#C2C2C2	0.039154
Abiotrophia	-0.0309454	0.056775	-0.0561121	FALSE	TRUE	FALSE	FALSE	Moderate	#F68B33	-0.0381429
Aggregatibacter	-0.0296976	0.056174	-0.0557955	FALSE	TRUE	FALSE	FALSE	Moderate	#F68B33	-0.0379433
Bergeyella	0.018367	0.0393908	-0.0509428	FALSE	TRUE	FALSE	FALSE	Moderate	#F68B33	-0.0299799
Scardovia	0.0490618	0.0292933	-0.048559	TRUE	FALSE	FALSE	FALSE	Abstinence	#388ECC	-0.0183682
Bifidobacterium	0.257799	-0.0318021	-0.041076	TRUE	FALSE	FALSE	FALSE	Abstinence	#388ECC	-0.0172526
Family.Selenomonadaceae.	-0.290088	0.0431306	0.0377539	FALSE	TRUE	FALSE	FALSE	Moderate	#F68B33	0.0122747
Campylobacter	-0.03893	0.0517317	-0.0478913	FALSE	TRUE	FALSE	FALSE	Moderate	#F68B33	-0.0118452
Treponema	-0.13742	-0.000317706	0.0418021	FALSE	FALSE	TRUE	FALSE	High	#C2C2C2	0.0114528
Peptostreptococcaceae_[XI][G.7]	-0.255537	0.109909	-0.0496374	FALSE	TRUE	FALSE	FALSE	Moderate	#F68B33	-0.00143546
Peptostreptococcaceae_[XI][G.5]	-0.0140566	0.0405019	-0.042447	FALSE	TRUE	FALSE	FALSE	Moderate	#F68B33	-0.000961152

[truncated: 5 more sheets: hba1cC1, hba1cC2, ActivityC1, ActivityC2, ActivityC3]
